# Supplementary material for: Application of the Malaria Management Model to the Analysis of Costs and Benefits of DDT versus Non-DDT Malaria Control
Source: PLoS One. 2011 Nov 30;6(11):e27771. doi: 10.1371/journal.pone.0027771 (PMC3227603; doi:10.1371/journal.pone.0027771)
Supplement: Dataset S1 — MMM model running in the Vensim ® software package. This supporting information dataset is the Malaria Management Model that runs in the Vensim ® DSS software package. The model has to be completed with the data file (Dataset S2). (MDL) [file pone.0027771.s010.mdl]

{UTF-8}
age five and over:
	(AGE 5 - AGE 79), AGE 80 AND OVER
	~	
	~		|

age under five:
	(AGE 0 - AGE 4)
	~	
	~		|

adult age:
	(AGE 15 - AGE 79), AGE 80 AND OVER
	~	
	~		|

AG CHILDBEARING : (AGE 15-AGE 49)
	~	
	~	  Childbearing age groups.
	|

age:
	(AGE 0-AGE 79),AGE 80 AND OVER
	~	
	~		|

age 1 to 4:
	(AGE 1- AGE 4)
	~	
	~		|

age 10 to 14:
	(AGE 10- AGE 14)
	~	
	~		|

age 15 to 19:
	(AGE 15- AGE 19)
	~	
	~		|

age 20 to 24:
	(AGE 20- AGE 24)
	~	
	~		|

age 25 to 29:
	(AGE 25- AGE 29)
	~	
	~		|

age 30 to 34:
	(AGE 30- AGE 34)
	~	
	~		|

age 35 to 39:
	(AGE 35- AGE 39)
	~	
	~		|

age 40 to 44:
	(AGE 40- AGE 44)
	~	
	~		|

age 45 to 49:
	(AGE 45- AGE 49)
	~	
	~		|

age 5 to 9:
	(AGE 5- AGE 9)
	~	
	~		|

age 50 to 54:
	(AGE 50- AGE 54)
	~	
	~		|

age 55 to 59:
	(AGE 55- AGE 59)
	~	
	~		|

age 60 to 64:
	(AGE 60- AGE 64)
	~	
	~		|

age 65 to 69:
	(AGE 65- AGE 69)
	~	
	~		|

age 70 to 74:
	(AGE 70- AGE 74)
	~	
	~		|

age 75 to 79:
	(AGE 75- AGE 79)
	~	
	~		|

age group:
	AG UNDER 1, AG 1 TO 4, AG 5 TO 9, AG 10 TO 14, AG 15 TO 19, AG 20 TO 24, AG 25 TO 29\
		, AG 30 TO 34, AG 35 TO 39, AG 40 TO 44, AG 45 TO 49, AG 50 TO 54, AG 55 TO 59, AG 60 TO 64\
		, AG 65 TO 69, AG 70 TO 74, AG 75 TO 79, AG 80 AND OVER ->(age: age under 1, age 1 to 4\
		, age 5 to 9, age 10 to 14, age 15 to 19, age 20 to 24, age 25 to 29, age 30 to 34,\
		 age 35 to 39, age 40 to 44, age 45 to 49, age 50 to 54, age 55 to 59, age 60 to 64\
		, age 65 to 69, age 70 to 74, age 75 to 79, AGE 80 AND OVER)
	~	
	~		|

age under 1:
	AGE 0
	~	
	~		|

all but eldest:
	(AGE 0 - AGE 79) -> all but youngest
	~	
	~	With the asignation symbol '->' the elements of 'all but eldest' fit with \
		the elements of 'all but youngest'. The first element of 'all but eldest' \
		(age 0) will be placed to the first position of 'all but youngest' (age 1)
	|

all but under five and working age:
	(AGE 5- AGE 14),(AGE 66- AGE 79),AGE 80 AND OVER
	~	
	~		|

all but youngest:
	(AGE 1-AGE 79),AGE 80 AND OVER
	~	
	~		|

childbearing age:
	(AGE 15 - AGE 49)
	~	
	~		|

region:
	south east, north east, west, central east, central, other
	~	
	~		|

school age:
	(AGE 6 - AGE 24)
	~	
	~		|

sex:
	female, male
	~	
	~		|

working age:
	(AGE 15 - AGE 65)
	~	
	~		|

********************************************************
	.malaria IVM interventions
********************************************************~
	|

proportion of population covered by non ddt irs=
	population covered by non ddt irs application/total population living in malaria risk areas
	~	Dmnl
	~		|

non ddt efficacy=
	max non ddt efficacy-proportion of population covered by non ddt irs*max non ddt efficacy
	~	Dmnl
	~		|

population effectively covered by non ddt irs=
	proportion of population covered by non ddt irs*(non ddt efficacy+(max non ddt efficacy\
		-non ddt efficacy)/2)
	~	Dmnl
	~		|

population effectively covered by ddt=
	proportion of population covered by ddt*(ddt efficacy+(max ddt efficacy-ddt efficacy\
		)/2)
	~	Dmnl
	~		|

total proportion of population covered by irs=
	population effectively covered by ddt+population effectively covered by non ddt irs
	~	Dmnl
	~		|

ddt efficacy=
	max ddt efficacy-proportion of population covered by ddt*max ddt efficacy
	~	Dmnl
	~		|

area covered by larviciding=
	larviciding expenditure/larviciding unit cost
	~	square kilometer
	~		|

larviciding expenditure=
	em expenditure-em expenditure for infrastructure and household modifications
	~	$/Year
	~		|

total area covered by environmental management=
	area covered by em+area covered by larviciding
	~	square kilometer
	~		|

em expenditure for infrastructure and household modifications=
	em expenditure*share of em expenditure for infrastructure and household modifications time series\
		(Time)
	~	$/Year
	~		|

share of em expenditure for infrastructure and household modifications time series(
	[(1970,0)-(2050,1.2)],(1970,1),(2005,1),(2050,0.5))
	~	Dmnl
	~		|

treating areas with em= 
	delay n(em expenditure for infrastructure and household modifications/em unit cost, \
		time for em implementation, 0.555, 
	1)
	~	square kilometer/Year
	~	best average Martin data: 15 Square kilometer/Year
	|

time for em implementation=
	3
	~	Year
	~		|

fraction of chemical control expenditure for non ddt irs=
	1-if then else(Time < 2012, share of irs budget for ddt, future share of irs budget for ddt\
		)
	~	Dmnl
	~		|

ddt expenditure=
	irs expenditure*if then else(Time < 2012, share of irs budget for ddt, future share of irs budget for ddt\
		)
	~	$/Year
	~		|

population covered by non bednets protective measures=
	delay n(budget for non bednets protective measures/non bednets protective measures price per person per year\
		, time for non bednet protective measures implementation,0,1)
	~	Person
	~		|

time for irs delpoyment=
	1
	~	Year
	~		|

population covered by non ddt irs application= 
	delay n(non ddt irs expenditure/non ddt irs unit cost, time for irs delpoyment,1.8e+006\
		,1)
	~	Person
	~		|

time for non bednet protective measures implementation=
	1
	~	Year
	~		|

area covered by em= INTEG (
	treating areas with em-em loss of efficacy,
		initial area covered by em)
	~	square kilometer
	~		|

bednet covered population=
	bednets in households*coverage per bednet
	~	Person
	~		|

bednets in households= INTEG (
	bednets distributed-discarded bednets,
		initial bednets in households)
	~	bednet
	~		|

budget for bednets=
	bednet expenditure*fraction of protective measures expenditure for bednets
	~	$/Year
	~	271.86
	|

budget for non bednets protective measures=
	bednet expenditure*(1-fraction of protective measures expenditure for bednets)
	~	$/Year
	~		|

discarded bednets=
	bednets in households/average bednet effective duration
	~	bednet/Year
	~		|

share of irs budget for ddt
	~	Dmnl
	~		|

fraction of protective measures expenditure for bednets=
	1
	~	Dmnl
	~		|

initial area covered by em=
	1
	~	square kilometer
	~		|

initial bednets in households=
	0
	~	bednet
	~	Introduction in 1985
		Report, chapter 6 p.2
		http://www.malariaeliminationgroup.org/sites/default/files/fileuploads/APro\
		spectusonMalariaEliminationCh6.pdf
	|

non bednets protective measures price per person per year=
	20
	~	$/(Year*Person)
	~		|

em loss of efficacy=
	area covered by em/average duration of effectiveness of em interventions
	~	square kilometer/Year
	~		|

********************************************************
	.education
********************************************************~
	|

adjustment time for average years of schooling=
	30
	~	Year
	~		|

average adult literacy rate=
	100-100/((average years of schooling*multiplier+1)^exponent)
	~	Dmnl
	~		~	:SUPPLEMENTARY 
	|

average years of schooling= INTEG (
	change in average years of schooling,
		initial average years of schooling)
	~	Year
	~		|

change in average years of schooling=
	(target years of schooling-average years of schooling)/adjustment time for average years of schooling
	~	Dmnl
	~	Units are years per year. Vensim interprets as dimensionless
	|

education expenditure=
	real gdp*education expenditure as a fraction of GDP
	~	$/Year
	~		|

education expenditure as a fraction of GDP
	~	Dmnl
	~		|

education expenditure per pupil=
	education expenditure/SUM(population of school going age[sex!])
	~	$/Year/Person
	~		|

elasticity of target years of schooling to education expenditure=
	0.175
	~	Dmnl [-1,1]
	~		|

exponent=
	155
	~	Dmnl
	~		|

initial average years of schooling=
	0.825
	~	Year
	~		|

initial education expenditure per pupil= INITIAL(
	education expenditure per pupil)
	~	$/Year/Person
	~		|

initial target years of schooling=
	4.1
	~	Year
	~		|

multiplier=
	0.002
	~	1/Year
	~		|

population of school going age[sex]=
	SUM(population[sex,school age!])
	~	Person
	~		|

relative education expenditure per pupil=
	education expenditure per pupil/initial education expenditure per pupil
	~	Dmnl
	~		|

target years of schooling=
	initial target years of schooling*relative education expenditure per pupil^elasticity of target years of schooling to education expenditure
	~	Year
	~		|

********************************************************
	.health
********************************************************~
	|

health expenditure=
	real gdp*health expenditure as a fraction of GDP
	~	$/Year
	~		|

health expenditure as a fraction of GDP
	~	Dmnl
	~		|

income weight=
	0.75
	~	Dmnl
	~		|

indicated average life expectancy at birth=
	left saturation point+(right saturation point-left saturation point)*(1/(exp(-steepness\
		*well being index)*exp(inflection point*steepness)+1)-(exp(-steepness*well being index\
		)/(exp(inflection point*steepness)+1)))
	~	Year
	~	= L+(R-L)*(1/(EXP(-S*well being index)*EXP(I*S)+1)-(EXP(-S*well being \
		index)/(EXP(I*S)+1) ) )
		L = LEFT SATURATION POINT
		R = RIGTH SATURATION POINT
		I = INFLECTION POINT
		S = STEEPNESS
	|

indicated life expectancy at birth[female]=
	(indicated average life expectancy at birth+male female life expectancy difference/2\
		) ~~|
indicated life expectancy at birth[male]=
	(indicated life expectancy at birth[female]-male female life expectancy difference)
	~	Year
	~	This variable represents life expectancy levels based on the level of \
		income, water availability, nutrition and general health care only.  It \
		does not consider country-specific elements affecting life expectancy, \
		such as specific diseases, which in T21 are introduced in separate \
		sectors.  This variable has two equations (one for each gender); it is \
		calculated as the normal life expectancy times "effect of basic health \
		care on life expectancy", "effect of nutrition on life expectancy" and \
		"effect of water availability on life expectancy", plus (or - for the male \
		equation) half of the difference in life expectancy between male and \
		female.
	|

inflection point=
	-0.01986
	~	Dmnl [-1,1]
	~	Smaller number means the inflection happens later, and vice versa -0.175
	|

left saturation point=
	29.5
	~	Year
	~		|

male female life expectancy difference=
	4
	~	Year
	~	This constant represents the average difference of life expectancy between \
		men and women.  When positive, it means women live longer than men, on \
		average. This constant is based on only two data points from WDI00.
	|

pc health expenditure=
	health expenditure/TOTAL population
	~	$/Year/Person
	~		|

perceived real pc gdp= 
	SMOOTH N(real pc gdp,time for income changes to affect life expectancy,540,1)
	~	$/(Year*Person)
	~		|

reference saturation income=
	25000
	~	$/(Year*Person) [0,200000]
	~	22500
	|

reference saturation pc health expenditure=
	300
	~	$/(Person*Year)
	~		|

right saturation point=
	82.2
	~	Year
	~	The logistic function actually does not saturate at any level, but \
		approaches it asymptotically. This is the point where an input=1 gives 99% \
		saturation. Higher inputs mean that 99% saturation will be achieved \
		faster, and vice versa.
	|

steepness=
	17
	~	Dmnl [0,60]
	~		|

time for income changes to affect life expectancy=
	10
	~	Year
	~		|

well being index=
	(perceived real pc gdp/reference saturation income)*income weight+
	(effective pc health expenditure/reference saturation pc health expenditure)*(1-income weight\
		)
	~	Dmnl
	~		|

********************************************************
	.indicators
********************************************************~
	|

malaria infectious and partially immune population[sex,age]= INTEG (
	malaria cases[sex,age]-deaths due to other causes[sex,age]-infected recovered[sex,age\
		]-malaria deaths[sex,age],
		population[sex,age]*initial malaria infectious and partially immune fraction)
	~	Person
	~		|

population[sex,AGE 0]= INTEG (
	births[sex]-aging[sex,AGE 0]-deaths[sex,AGE 0],
		INITIAL POPULATION[sex, AGE 0]) ~~|
population[sex,all but youngest]= INTEG (
	migration[sex,all but youngest]-deaths[sex,all but youngest]+aging[sex,all but eldest\
		]-aging[sex,all but youngest],
		INITIAL POPULATION[sex,all but youngest])
	~	Person
	~	EQUATION 2: Since 'all but eldest' elements are displaced to 'all but youngest' \
		positions, the equation for the first age elements is:
		Population[sex,AGE 1] = 
		= net migration[sex,AGE 1]-deaths[sex,AGE 1]+aging[sex,AGE \
		0]-aging[sex,AGE 1]
	|

population by region[sex, age, region]=
	population[sex,age]*proportion of population by region[region]
	~	Person
	~		|

population fraction affected by malaria=
	MAX(0,SUM(malaria infectious and partially immune population[sex!,age!])/TOTAL population\
		)
	~	Dmnl
	~		~	:SUPPLEMENTARY 
	|

population living in malaria risk areas[sex,age]=
	SUM(population living in malaria risk areas by region[sex,age,region!])
	~	Person
	~	We assume that the age pyramid keeps constant along the simulation
		We assume that population is uniformly distributed in malaria endemic \
		countries
	|

TOTAL population=
	SUM(population[sex!,age!])
	~	Person
	~	This variable represents the total population.  It is calculated as the \
		sum of all the age cohorts and both genders.
	|

total population by region[region]=
	SUM(population by region[sex!,age!,region])
	~	Person
	~		~	:SUPPLEMENTARY 
	|

total population living in malaria risk areas=
	SUM(population living in malaria risk areas[sex!,age!])
	~	Person
	~		|

total vulnerable population=
	SUM(vulnerable population[sex!,age!])
	~	Person
	~		|

vulnerable population[sex,age]=
	MAX(1,population living in malaria risk areas[sex,age]*(1-integrated vector management coverage fraction\
		))
	~	Person
	~	Instead of subtract the people covered from the people at risk; we \
		multiply people at risk by 1 minus the population fraction covered. This \
		way allows keeping age subscripts since the variable of coverage does not \
		use age subscripts so far
	|

vulnerable population fraction=
	total vulnerable population/SUM(population[sex!,age!])
	~	Dmnl
	~		~	:SUPPLEMENTARY 
	|

********************************************************
	.malaria cost accounting
********************************************************~
	|

effect of ddt on life expectancy=
	effect of ddt on life expectancy for exposed population*proportion of population covered by ddt
	~	Year
	~		~	:SUPPLEMENTARY 
	|

maximum ddt coverage=SAMPLE IF TRUE(
	population covered by ddt application>maximum ddt coverage, population covered by ddt application\
		, population covered by ddt application)
	~	Person
	~		|

proportion of population covered by ddt=
	population covered by ddt application/total population living in malaria risk areas
	~	Dmnl
	~		|

share of total malaria funding for prevention=
	malaria prevention expenditure/total funding for malaria control
	~	Dmnl
	~		~	:SUPPLEMENTARY 
	|

total funding for malaria control=
	malaria treatment expenditure+malaria prevention expenditure
	~	$/Year
	~		|

perceived total estimated malaria cases= 
	SMOOTH N(total estimated malaria cases, 1, 1.57e+008, 1)
	~	Person/Year
	~		|

malaria past prevention expenditure table(
	[(1970,0)-(2050,2e+009)],(1970,3.74e+007),(1971,3.86e+007),(1972,3.95e+007),(1973,4.06e+007\
		),(1974,4.17e+007),(1975,4.28e+007),(1976,4.39e+007),(1977,4.53e+007),(1978,4.67e+007\
		),(1979,4.78e+007),(1980,4.91e+007),(1981,5.02e+007),(1982,5.14e+007),(1983,5.35e+007\
		),(1984,5.45e+007),(1985,5.59e+007),(1986,5.75e+007),(1987,5.9e+007),(1988,6.1e+007\
		),(1989,6.25e+007),(1990,6.45e+007),(1991,6.61e+007),(1992,6.81e+007),(1993,7.01e+007\
		),(1994,7.21e+007),(1995,7.41e+007),(1996,7.61e+007),(1997,7.86e+007),(1998,8.11e+007\
		),(1999,8.37e+007),(2000,8.62e+007),(2001,8.87e+007),(2002,9.14e+007),(2003,1.22e+008\
		),(2004,2.02e+008),(2005,2.73e+008),(2006,4.36e+008),(2007,3.26e+008),(2008,4.95e+008\
		),(2009,5.13e+008),(2010,5.29e+008),(2011,4.99e+008))
	~	$/Year
	~		|

malaria treatment expenditure table(
	[(1970,0)-(2050,1e+009)],(1970,4.57e+007),(1971,4.71e+007),(1972,4.83e+007),(1973,4.97e+007\
		),(1974,5.1e+007),(1975,5.23e+007),(1976,5.37e+007),(1977,5.53e+007),(1978,5.7e+007\
		),(1979,5.85e+007),(1980,6e+007),(1981,6.14e+007),(1982,6.29e+007),(1983,6.53e+007)\
		,(1984,6.66e+007),(1985,6.84e+007),(1986,7.02e+007),(1987,7.21e+007),(1988,7.45e+007\
		),(1989,7.64e+007),(1990,7.89e+007),(1991,8.07e+007),(1992,8.32e+007),(1993,8.56e+007\
		),(1994,8.81e+007),(1995,9.06e+007),(1996,9.31e+007),(1997,9.61e+007),(1998,9.92e+007\
		),(1999,1.02e+008),(2000,1.05e+008),(2001,1.08e+008),(2002,1.12e+008),(2003,1.5e+008\
		),(2004,1.36e+008),(2005,2.27e+008),(2006,3.8e+008),(2007,5.44e+008),(2008,7.76e+008\
		),(2009,8.04e+008),(2010,8.28e+008),(2011,8.67e+008))
	~	$/Year
	~		|

malaria treatment expenditure=
	if then else(Time<2011, malaria treatment expenditure table(Time),perceived total estimated malaria cases
	*target malaria treatment coverage(Time)*malaria treatment unit cost)
	~	$/Year
	~		|

malaria prevention expenditure=
	if then else(Time<2011, malaria past prevention expenditure table(Time), malaria future prevention expenditure table\
		(Time))
	~	$/Year
	~	prevention
	|

normalized share of ivm budget for irs=
	if then else(Time<2012,share of ivm budget for irs,future share of ivm budget for irs\
		(Time))/total percentage of budget requested
	~	Dmnl
	~		|

normalized share of ivm budget for em=
	if then else(Time<2012, share of ivm budget for em, future share of ivm budget for em\
		(Time))/total percentage of budget requested
	~	Dmnl
	~		|

total percentage of budget requested=
	if then else(Time<2012, share of ivm budget for irs+
	share of ivm budget for em+
	share of ivm budget for bednet, future share of ivm budget for bednet(Time)+future share of ivm budget for em\
		(Time)+future share of ivm budget for irs(Time))
	~	Dmnl
	~		|

normalized share of ivm budget for bednet=
	if then else(Time<2012,share of ivm budget for bednet,future share of ivm budget for bednet\
		(Time))/total percentage of budget requested
	~	Dmnl
	~		|

per capita ddt exposure in kg=
	ddt on dwellings/maximum ddt coverage*kg per ton
	~	kg/Person
	~		|

productivity lost because of malaria=
	population fraction affected by malaria symptoms*working time loss because of malaria
	~	Dmnl
	~		|

initial productivity lost because of malaria= INITIAL(
	productivity lost because of malaria)
	~	Dmnl
	~		|

effect of malaria prevalence on productivity=
	1-(productivity lost because of malaria-initial productivity lost because of malaria\
		)
	~	Dmnl
	~	effect of malaria on total factor productivity
	|

years of life expectancy lost per kg of exposure=
	1
	~	Year/(kg/Person)
	~		|

average salary adjustment factor=
	5
	~	Dmnl
	~		|

average salary in ivm sector=
	theoretical average salary*average salary adjustment factor
	~	$/(Year*Person)
	~		|

bednet distribution employment=
	bednets distributed*employment per bednet distributed
	~	Person
	~		|

employment per bednet produced=
	0.00028
	~	(Person*Year)/bednet
	~	Baed on A-Z Textile Tanzania company: 7000 staff for 25,000 nets/year \
		production
	|

bednet production and distribution employment=
	bednet production employment+bednet distribution employment
	~	Person
	~		~	:SUPPLEMENTARY 
	|

bednet production employment=
	bednets distributed*employment per bednet produced
	~	Person
	~		|

non ddt irs employment=
	non ddt irs expenditure*fraction of non ddt irs expenditure for salaries/average salary in ivm sector
	~	Person
	~		~	:SUPPLEMENTARY 
	|

time for effect of ddt on life expectancy to appear=
	10
	~	Year
	~		|

indicated effect of ddt on life expectancy=
	per capita ddt exposure in kg*years of life expectancy lost per kg of exposure
	~	Year
	~		|

kg per ton=
	1000
	~	kg/ton
	~		|

environmental management employement=
	(em expenditure*fraction of em expenditure for salaries)/average salary in ivm sector
	~	Person
	~		~	:SUPPLEMENTARY 
	|

effect of ddt on life expectancy for exposed population=
	SMOOTH N(indicated effect of ddt on life expectancy, time for effect of ddt on life expectancy to appear\
		, indicated effect of ddt on life expectancy, 1)
	~	Year
	~		|

fraction of non ddt irs expenditure for salaries=
	0.5
	~	Dmnl
	~		|

fraction of em expenditure for salaries=
	0.5
	~	Dmnl
	~		|

theoretical average salary=
	(real gdp*capital share)/labor force
	~	$/(Year*Person)
	~		|

employment per bednet distributed=
	0.00014
	~	(Person*Year)/bednet
	~		|

population covered by ddt application= 
	delay n(ddt expenditure/ddt unit cost,time for irs delpoyment,1.5e+007,1)
	~	Person
	~		|

asymptomatic infected population=
	SUM(malaria infectious and partially immune population[sex!,age!])*asymptomatic population fraction
	~	Person
	~		|

asymptomatic population fraction=
	0.6
	~	Dmnl
	~		|

bednets distributed=
	budget for bednets/bednet unit cost
	~	bednet/Year
	~		|

capital share=
	0.35
	~	Dmnl
	~	CAPITAL SHARE indicates the weight of the capital in the relative production.
		(1-CAPITAL SHARE) indicates the weight of the labor force in the relative \
		production.
	|

irs expenditure=
	integrated vector management interventions budget*normalized share of ivm budget for irs
	~	$/Year
	~	113,66 millions
	|

ddt on dwellings= INTEG (
	ddt application rate to dwellings-degradation rate on dwellings-evaporation rate from dwelling\
		,
		83402)
	~	ton
	~	Initial stock values are based on simulation from 1940 to 1970.
		In 1940 the stock values were null, and they grew according to DDT application
		Global application rate at the end of the sixties = 175000 Ddt tons/Year
	|

share of ivm budget for irs
	~	Dmnl
	~		|

share of ivm budget for em
	~	Dmnl
	~		|

share of ivm budget for bednet
	~	Dmnl
	~		|

working time loss because of malaria=
	0.04
	~	Dmnl
	~	Assuming malaria infected people lose 2 weeks of work per year
	|

integrated vector management interventions budget=
	malaria prevention expenditure
	~	$/Year
	~		|

labor force=
	SUM(population[sex!, working age!])
	~	Person
	~		|

em expenditure=
	integrated vector management interventions budget*normalized share of ivm budget for em
	~	$/Year
	~		|

non ddt irs expenditure=
	irs expenditure*fraction of chemical control expenditure for non ddt irs
	~	$/Year
	~		|

bednet expenditure=
	integrated vector management interventions budget*normalized share of ivm budget for bednet
	~	$/Year
	~	Bed nets or Long Lasting Insecticidal nets (LLINs)
		Wearing of protective clothings
		Use of repellents
	|

population affected by malaria symptoms=
	SUM(malaria infectious and partially immune population[sex!,age!])-asymptomatic infected population
	~	Person
	~		|

population fraction affected by malaria symptoms=
	MAX(0,population affected by malaria symptoms/TOTAL population)
	~	Dmnl
	~		|

real gdp=
	initial production*relative production
	~	$/Year
	~		|

total estimated malaria cases=
	SUM(malaria cases[sex!,age!])
	~	Person/Year
	~		|

********************************************************
	.malaria DDT
********************************************************~
	|

ddt required quantity per person per year=
	0.2
	~	kg/Person/Year
	~		|

ddt application rate to dwellings=
	population covered by ddt application*ddt required quantity per person per year/kg per ton
	~	ton/Year
	~	Approximately 20% of the DDT is used for malaria control. In this use,
		the DDT is sprayed directly onto the inside walls of housing. These \
		applications probably involve small direct losses to the atmosphere: the \
		amount sprayed presumably settles immediately on the interior surfaces of \
		the sprayed dwelling
	|

crop application rate=
	ddt application rate-ddt application rate to dwellings
	~	ton/Year
	~		|

airborne fraction=
	0.4
	~	Dmnl
	~	50 % of the amount sprayed never reached the ground, but was dispersed in \
		the air as very fine particles. The airborne fraction ABF determines the \
		relative rates of application to air and soil. We choose its value equal \
		to 0.4
	|

application rate to air=
	airborne fraction*crop application rate
	~	ton/Year
	~		|

application rate to soil=
	(1-airborne fraction)*crop application rate
	~	ton/Year
	~		|

body weights eaten per year=
	10
	~	Dmnl/Year
	~	A fish typically eats 10 times its body weight per year (we test body \
		weights eaten per year between 5 and 50)
	|

consumed fraction=
	0.5
	~	Dmnl
	~	We put the consumed fraction as the fraction of dead fish which does not \
		remain in the ocean because it is consumed by fish-eating birds or man, \
		equal to 0.5.
	|

covered land=
	crop application rate/crop application
	~	square kilometer
	~		~	:SUPPLEMENTARY 
	|

crop application=
	0.1122
	~	ton/(square kilometer*Year)
	~	typically 1 DDT lb/acre/year = 0.000454 tons/0.00404686 square kilometer/year = 
		= 0.1122 tons/square kilometer/year
		1 lb = 0.454 kg = 0.000454 tons
		1 acre = 4046.86 square meters = 0.00404686 square kilometers
	|

ddt application rate
	~	ton/Year
	~	APPLICATION RATE END OF THE SIXTIES was 175000
	|

ddt concentration in fish=
	DDT IN FISH/mass of fish
	~	Dmnl
	~		~	:SUPPLEMENTARY 
	|

ddt concentration in ocean=
	DDT IN OCEANS/mass of mixed layer
	~	Dmnl
	~		|

ddt concentration in pankton=
	ddt concentration in ocean*"ocean-pankton concentration factor"
	~	Dmnl
	~		|

DDT IN AIR= INTEG (
	application rate to air+evaporation rate from dwelling+evaporation rate from soil-precipitation rate into oceans\
		-precipitation rate to soil,
		14645)
	~	ton
	~	Initial stock values are based on simulation from 1940 to 1970.
		In 1940 the stock values were null, and they grew according to DDT application
		Global application rate at the end of the sixties = 175000 Ddt tons/Year
	|

DDT IN FISH= INTEG (
	uptake rate in fish-dead fish remaining in oceans-fish consumed-harmless excretion rate\
		-toxic excretion rate,
		227)
	~	ton
	~	The DDT can be removed from the living animal in two forms. First it may simply be \
		excreted, that is, be returned to the ocean still in the form of DDT. \
		Secondly, it may be degraded in the fish
		and be excreted as a harmless substance. It has been established \
		empirically that these two processes produce an equilibrium concentration \
		in fish 10-100 times larger than the concentration in the plankton upon \
		which they feed
	|

DDT IN OCEANS= INTEG (
	dead fish remaining in oceans+precipitation rate into oceans+"run-off rate"+toxic excretion rate\
		-degradation rate in oceans-uptake rate in fish,
		1.419e+006)
	~	ton
	~	Initial stock values are based on simulation from 1940 to 1970.
		In 1940 the stock values were null, and they grew according to DDT application
		Global application rate at the end of the sixties = 175000 Ddt tons/Year
	|

DDT IN RIVERS= INTEG (
	solution rate-"run-off rate",
		68.32)
	~	ton
	~	Initial stock values are based on simulation from 1940 to 1970.
		In 1940 the stock values were null, and they grew according to DDT application
		Global application rate at the end of the sixties = 175000 Ddt tons/Year
	|

DDT IN SOIL= INTEG (
	application rate to soil+precipitation rate to soil-degradation rate in soil-evaporation rate from soil\
		-harvesting-solution rate,
		342031)
	~	ton
	~	Initial stock values are based on simulation from 1940 to 1970.
		In 1940 the stock values were null, and they grew according to DDT application
		Global application rate at the end of the sixties = 175000 Ddt tons/Year
	|

ddt production
	~	ton/Year
	~		|

dead fish remaining in oceans=
	(1-consumed fraction)*deaths of fish
	~	ton/Year
	~		|

deaths of fish=
	DDT IN FISH/(1.5*half life of fish)
	~	ton/Year
	~		|

degradation half life in ocean=
	15
	~	Year
	~	When we neglect evaporation and sedimentation, the only way in which \
		significant amounts of DDT are removed from the ocean is through \
		degradation.The process is slow, however, since DDTseems to be even more \
		stable in water than in soil.
	|

degradation half life in soil=
	10.5
	~	Year
	~	The time for half of the original amount of DDT to disappear varied with soil-type \
		and the application density, from 2.5 to 35 years with a best average \
		estimate of 10.5 years when there is no erosion, no
		removal through harvesting, and minimal evaporation
		Because of the relative immobility of DDT particles, we could treat the \
		DDT on walls, on plants and on soil as one entity with a common \
		degradation half-life, degradation halflife in soil
	|

degradation rate in oceans=
	DDT IN OCEANS/(1.44*degradation half life in ocean)
	~	ton/Year
	~	The steady downpour of DDT from the atmosphere and the continued runoff \
		from land slowly increases the DDT concentration in the upper layers of \
		the ocean while the only significant process removing DDT is degradation. \
		The degradation rate of DDT in the ocean is assumed to be proportional to \
		the amount of DDT in the ocean.
	|

degradation rate in soil=
	DDT IN SOIL/(1.44*degradation half life in soil)
	~	ton/Year
	~	Because of the relative immobility of DDT particles, we could treat the DDT on \
		walls, on plants and on soil as one entity with a common degradation \
		half-life.
		(The numerical factor 1.5 is inserted to convert the "50% reduction" \
		half-life to the "1/e reduction" half-life implicit in the mathematical \
		relationship.)
	|

degradation rate on dwellings=
	ddt on dwellings/(1.44*degradation half life in soil)
	~	ton/Year
	~		|

degraded fraction=
	0.1
	~	Dmnl
	~	Given the fact that the degradation half-life of DDT in soil (DHLS) is as \
		long as 10 years, it seems reasonable to assume that most of the DDT \
		excreted from fish is still not degraded to harmless material. Instead it \
		simply goes back into the reservoir of DDT already existing in the ocean. \
		Undoubtedly some fraction of the DDT is degraded to harmless material \
		before excretion, and we hypothesize that the degraded fraction is 0.1
	|

evaporation half life in soil=
	2
	~	Year
	~	We hypothesize that the evaporation half-life is 2 years and use \
		simulation analyses to test the implications of values as low as 0-5 years \
		or as high as 10 years.
	|

evaporation rate from dwelling=
	ddt on dwellings/(1.44*evaporation half life in soil)
	~	ton/Year
	~	Evaporation actually does occur, and possibly even rapidly enough to \
		explain the "disappearance" of DDT from fields between two growing \
		seasons, and from the interior surfaces of houses in an equally short \
		period of time.
	|

evaporation rate from soil=
	DDT IN SOIL/(1.44*evaporation half life in soil)
	~	ton/Year
	~	Practical experience with DDT indicates that large fractions of the \
		pesticide disappear in a time period of 1 - 2 years, i.e. that the actual \
		half-life of DDT in soil is much shorter than that which can be explained \
		from degradation and washing into rivers alone.We assume that the \
		additional mechanism of removal is evaporation of DDT from the sprayed \
		surfaces.
	|

excretion half life=
	0.3
	~	Year
	~	The excretion rate from fish is roughly proportional to the amount of DDT \
		still stored in the fish. We choose to use an excretion half-life for fish \
		equal to 0.3 years, but realize that the correct value may be easily 0.05 \
		or 0.7 years
	|

excretion rate from fish=
	DDT IN FISH/(1.5*excretion half life)
	~	ton/Year
	~		|

fish consumed=
	consumed fraction*deaths of fish
	~	ton/Year
	~		|

half life of fish=
	3
	~	Year
	~	We choose to assume that all of the DDT in dead fish remaining in the sea \
		is returned to the ocean, and is not degraded. The amount lost by deaths \
		of fish is determined by the average half-life of fish which would \
		typically be 3 years (a range of 1-10 years was tested).
	|

harmless excretion rate=
	degraded fraction*excretion rate from fish
	~	ton/Year
	~		|

harvesting=
	100
	~	ton/Year
	~	Only negligible amounts of DDT are removed from the sprayed area through harvesting \
		of crops.
		The upper limit for the total human consumption of DDT from crops is about 100 \
		tons/year.
		This is of course negligible compared with the 150000 tons/year of DDT \
		used.
	|

mass of fish=
	6e+008
	~	ton
	~	Most of the world's fish live in the mixed layer of the ocean in areas \
		where there are only few trophic levels in the food chain.Thus it is \
		acceptable for purposes of this model to view the marine ecosystem as a \
		two-level food chain where the animals on the top level (fish) eat the \
		organisms on the lower level (plankton)
	|

mass of mixed layer=
	3e+016
	~	ton
	~	We neglect the fact that DDT probably does not become uniformly \
		distributed in the mixed layer. The importance of variations in the mixing \
		volume was investigated through simulation analyses by varying the mass of \
		the mixed layer, which is roughly equal to 3e+016 tons
	|

"ocean-pankton concentration factor"=
	2000
	~	Dmnl
	~	The equilibrium concentration in plankton is typically some thousand times \
		larger than the concentration in the surrounding ocean. It is safe to \
		assume that the ocean plankton concentration factor lies between 1000 and \
		10000 with a best estimate of 2000. The concentrations of DDT usually \
		become higher as it progresses up the food chain, an effect commonly \
		called "biological concentration".
	|

precipitation half life=
	0.05
	~	Year
	~	Much of the DDT finally enters the atmosphere and once there it can move very large \
		distances
		before falling to the ground as evidenced by the omnipresence of pesticide residues \
		in the world, e.g. in the Antarctic. The mean half-life of residence in \
		the atmosphere for small particles ranges from a few days to about 1 \
		month. Thus we choose the precipitation half-life equal to 0.05 years
		The precipitation half-life is still too short for a significant amount of \
		DDT to be degraded in the atmosphere. Thus, ultimately, the particles \
		settle back to earth, either in rain or through gravitation
	|

precipitation rate into oceans=
	(1-soil fraction)*DDT IN AIR/(1.44*precipitation half life)
	~	ton/Year
	~	The precipitation rates on soil and into the ocean are assumed \
		proportional to the amount of DDT in the air
	|

precipitation rate to soil=
	soil fraction*DDT IN AIR/(1.44*precipitation half life)
	~	ton/Year
	~	The precipitation rates on soil and into the ocean are assumed \
		proportional to the amount of DDT in the air
	|

"run-off half life"=
	0.1
	~	Year
	~	Once suspended in river water, the DDT in rivers moves to the ocean at the \
		same rate as the water itself i.e. over 2 - 50 weeks. We assume the \
		run-off half-life to be 0.1 years and disregard the degradation of DDT \
		occurring in this short period.
	|

"run-off rate"=
	DDT IN RIVERS/(1.44*"run-off half life")
	~	ton/Year
	~		|

soil fraction=
	0.3
	~	Dmnl
	~	A certain fraction of the DDT precipitates on land. The soil fraction \
		incorporates in the model the facts that only part of the globe is covered \
		by land and that the downpour of DDT is certainly heavier close to the \
		user area, that is, over land. We choose the soil fraction equal to 0.3 \
		but computer runs with other values (up to 0.8) showed no significant \
		change in the results.
	|

solution half life=
	500
	~	Year
	~	A rough estimate of the solution half-life of DDT i.e. the time to remove 50% of the
		DDT in soil only by suspension of particles in rivers is of the order of \
		500 years. Since it is so long compared to evaporation and degradation, \
		solution in rivers is not an important mechanism for removal of DDT from \
		soil.
	|

solution rate=
	DDT IN SOIL/(1.44*solution half life)
	~	ton/Year
	~	By assuming that all the river run-off from all the continents of the \
		world contains the maximum concentration of DDT residue ever observed in \
		rivers (0.1 ppb) it is estimated that not more than 100 tons/year, one \
		thousandth of the annual production of DDT reaches the ocean by surface \
		run-off
	|

stocked DDT= INTEG (
	ddt production-ddt application rate,
		175000)
	~	ton
	~	It could be around 11000 in 1998 and in 2008 (Quantity stocked: Martin Data)
		During some years the simulation shows negative values of stocked DDT, \
		meaning that the DDT production must be higher or the DDT application lower
	~	:SUPPLEMENTARY 
	|

toxic excretion rate=
	(1-degraded fraction)*excretion rate from fish
	~	ton/Year
	~		|

uptake rate in fish=
	body weights eaten per year*mass of fish*ddt concentration in pankton
	~	ton/Year
	~		|

********************************************************
	.policy variables
********************************************************~
	|

max ddt efficacy=
	0.6
	~	Dmnl
	~		|

max non ddt efficacy=
	1
	~	Dmnl
	~		|

proportional reduction in risk for irs covered population=
	0.7
	~	Dmnl
	~		|

larviciding unit cost=
	1500
	~	$/square kilometer/Year
	~		|

target malaria treatment coverage(
	[(1970,0)-(2050,1)],(2010,0.6),(2025,0.5))
	~	Dmnl
	~		|

malaria treatment unit cost=
	4
	~	$/Person
	~		|

malaria future prevention expenditure table(
	[(1970,0)-(2050,3e+009)],(2011,5.45e+008),(2012,5.48e+008),(2013,5.88e+008),(2014,6.23e+008\
		),(2015,6.54e+008),(2016,6.83e+008),(2017,7.1e+008),(2018,7.36e+008),(2019,7.62e+008\
		),(2020,7.88e+008),(2021,8.13e+008),(2022,8.37e+008),(2023,8.62e+008),(2024,8.86e+008\
		),(2025,9.11e+008),(2026,9.27e+008),(2027,9.43e+008),(2028,9.59e+008),(2029,9.76e+008\
		),(2030,9.92e+008),(2031,1.01e+009),(2032,1.02e+009),(2033,1.04e+009),(2034,1.06e+009\
		),(2035,1.08e+009),(2036,1.09e+009),(2037,1.11e+009),(2038,1.14e+009),(2039,1.16e+009\
		),(2040,1.18e+009),(2041,1.21e+009),(2042,1.24e+009),(2043,1.27e+009),(2044,1.31e+009\
		),(2045,1.35e+009),(2046,1.39e+009),(2047,1.43e+009),(2048,1.48e+009),(2049,1.53e+009\
		),(2050,1.59e+009))
	~	$/Year
	~		|

interventions overlapping factor=
	0.5
	~	Dmnl
	~		|

future share of ivm budget for bednet(
	[(2011,0)-(2050,1)],(2012,0.55688),(2050,0.55))
	~	Dmnl
	~	Base: [(2011,0)-(2050,1)],(2012,0.55688),(2050,0.55)
		IRS Focus: [(2011,0)-(2050,1)],(2012,0.55688),(2050,0.335)
		Bednet Focus: [(2011,0)-(2050,1)],(2012,0.55688),(2050,0.66)
		EM Focus: [(2011,0)-(2050,1)],(2012,0.55688),(2050,0.55)
		NoDDT-IRS: [(2011,0)-(2050,1)],(2012,0.55688),(2013, 0.495),(2050,0.495)
	|

future share of ivm budget for em(
	[(2011,0)-(2050,0.0001)],(2012,4.82544e-005),(2050,0.005))
	~	Dmnl
	~	Base: [(2011,0)-(2050,0.0001)],(2012,4.82544e-005),(2050,0.005)
		EM Focus: [(2011,0)-(2050,0.0001)],(2012,4.82544e-005),(2050,0.1)
	|

future share of ivm budget for irs(
	[(2011,0)-(2050,1)],(2012,0.443072),(2050,0.445))
	~	Dmnl
	~	Base: [(2011,0)-(2050,1)],(2012,0.443072),(2050,0.445)
		IRS Focus: [(2011,0)-(2050,1)],(2012,0.443072),(2050,0.66)
		Bednet Focus: [(2011,0)-(2050,1)],(2012,0.443072),(2050,0.335)
		EM Focus: [(2011,0)-(2050,1)],(2012,0.443072),(2050,0.35)
		NoDDT IRS: [(2011,0)-(2050,1)],(2012,0.443072),(2013, 0.5),(2050,0.5)
	|

future share of irs budget for ddt=
	0.847
	~	Dmnl
	~	BaseRun: 0.847
		NoDDT: 0
	|

average bednet effective duration=
	5
	~	Year
	~	WHO 2009. On the basis of previous studies the primary assumption is that a \
		longlasting
		insecticidal net is no longer active after four years and is not included in the \
		household stock.
		Martin: Duration of effectiveness: 3 years (up to 7 years)
	|

average duration of effectiveness of em interventions=
	8
	~	Year
	~	Assuming 6 years for water infrastructure and 10 years for household \
		improvement, with a 50% mix.
	|

bednet unit cost=
	6
	~	$/bednet
	~	Best average Martin Data
	|

coverage per bednet=
	2
	~	Person/bednet
	~		|

ddt unit cost=
	4
	~	$/(Person*Year)
	~	need for accuracy. Martin data
	|

non ddt irs unit cost=
	6
	~	$/(Year*Person)
	~	Best average from Analysis of 2008 Expenditures in 5 IRS (Task Order 1) \
		TO1 Countries
	|

em unit cost=
	3000
	~	$/square kilometer
	~	Assuming $4,500 for water infrastructure and $1,500 for household \
		improvement, with a 50% mix.
	|

Proportional reduction in risk for EM covered population=
	0.35
	~	Dmnl
	~	Average of EM and larviciding, with 90% weight on larviciding.
	|

********************************************************
	.malaria transmission
********************************************************~
	|

irs coverage=
	total proportion of population covered by irs*proportional reduction in risk for irs covered population
	~	Dmnl
	~		|

non infected vulnerable population[sex,age]=
	MAX(0,vulnerable population[sex,age]-malaria infectious and partially immune population\
		[sex,age])
	~	Person
	~		|

em coverage=
	POPULATION DENSITY TABLE(area fraction covered by environmental management)*Proportional reduction in risk for EM covered population
	~	Dmnl
	~		|

POPULATION DENSITY TABLE(
	[(0,0)-(1,1)],(0,0),(1.19e-006,0.000588),(3.26e-006,0.00153),(4.58e-006,0.00212),(7.12e-006\
		,0.00314),(8.44e-006,0.00366),(1.07e-005,0.00454),(1.24e-005,0.00516),(1.48e-005,0.00601\
		),(3.95e-005,0.0147),(4.83e-005,0.0177),(5.76e-005,0.0209),(6.73e-005,0.0242),(7.14e-005\
		,0.0255),(8.51e-005,0.0298),(8.75e-005,0.0305),(9.11e-005,0.0315),(9.34e-005,0.0321\
		),(9.44e-005,0.0324),(9.79e-005,0.0333),(0.000103,0.0346),(0.000105,0.0351),(0.000112\
		,0.0368),(0.000115,0.0377),(0.000119,0.0386),(0.000126,0.0402),(0.000134,0.0421),(0.000137\
		,0.0428),(0.000179,0.0526),(0.000184,0.0535),(0.000204,0.0582),(0.000207,0.0588),(0.000216\
		,0.0604),(0.000223,0.0619),(0.000233,0.0637),(0.00024,0.0652),(0.000241,0.0652),(0.000261\
		,0.0687),(0.000267,0.0699),(0.000277,0.0714),(0.00029,0.0736),(0.000305,0.076),(0.000308\
		,0.0765),(0.000311,0.0769),(0.000319,0.0782),(0.000323,0.0789),(0.000327,0.0794),(0.000361\
		,0.0847),(0.000365,0.0854),(0.000383,0.088),(0.000387,0.0885),(0.000396,0.0898),(0.000403\
		,0.0907),(0.000406,0.0911),(0.000409,0.0915),(0.000412,0.0918),(0.000426,0.0935),(0.000431\
		,0.0941),(0.00046,0.0974),(0.000466,0.098),(0.000482,0.0996),(0.000487,0.1),(0.000526\
		,0.104),(0.000561,0.107),(0.000567,0.108),(0.000573,0.108),(0.000598,0.111),(0.000619\
		,0.112),(0.000627,0.113),(0.000734,0.121),(0.000735,0.121),(0.000738,0.121),(0.000748\
		,0.121),(0.000751,0.122),(0.000761,0.122),(0.000779,0.123),(0.000828,0.126),(0.000839\
		,0.126),(0.00086,0.127),(0.00087,0.127),(0.001,0.133),(0.002,0.163),(0.003,0.183),(\
		0.004,0.199),(0.005,0.213),(0.006,0.225),(0.007,0.235),(0.008,0.244),(0.009,0.253),\
		(0.01,0.261),(0.02,0.319),(0.03,0.359),(0.04,0.391),(0.05,0.417),(0.1,0.511),(0.15,\
		0.575),(0.2,0.625),(0.25,0.667),(0.3,0.704),(0.35,0.736),(0.4,0.765),(0.45,0.792),(\
		0.5,0.817),(0.55,0.84),(0.6,0.861),(0.65,0.882),(0.7,0.901),(0.75,0.919),(0.8,0.937\
		),(0.85,0.954),(0.9,0.97),(0.95,0.985),(1,1))
	~	Dmnl
	~	Stattistically estimated based on data for major cities in SSA. See \
		UrbanPop.xls
	|

infected recovered[sex,age]=
	malaria infectious and partially immune population[sex,age]/(average duration of immunity and infectiveness\
		*effect of treatment coverage on malaria mortality)
	~	Person/Year
	~		|

malaria deaths among under five as share of total deaths=
	if then else(total malaria deaths<10, 0, malaria deaths among under five/total malaria deaths\
		)
	~	Dmnl
	~		~	:SUPPLEMENTARY 
	|

malaria fractional mortality rate[age]=
	natural malaria fractional mortality rate[age]*effect of treatment coverage on malaria mortality
	~	Dmnl
	~		|

total malaria deaths=
	SUM(malaria deaths[sex!,age!])
	~	Person/Year
	~		|

malaria deaths among under five=
	SUM(malaria deaths[sex!,age under five!])
	~	Person/Year
	~		|

under five malaria cases=
	SUM(malaria cases[sex!,age under five!])
	~	Person/Year
	~		~	:SUPPLEMENTARY 
	|

malaria deaths[sex,age]= 
	delay n(malaria cases[sex,age]*malaria fractional mortality rate[age], TIME STEP, malaria cases\
		[sex,age]*malaria fractional mortality rate[age],1)
	~	Person/Year
	~	Malaria Infected Population*malaria death rate
	|

area fraction covered by environmental management=
	total area covered by environmental management/area of population living in malaria risk areas
	~	Dmnl
	~	This variable has not much sense since EM is only made wherever many \
		people can be covered
	|

area of population living in malaria risk areas=
	total land area of malaria endemic countries*proportion of population living in malaria risk areas
	~	square kilometer
	~	This value was obtained for 2008. However it is assumed that the risk area \
		is constant, only modified by the effect of environmental management and a \
		possible climatic change which is not included in this model.
	|

average duration of immunity and infectiveness=
	0.5
	~	Year
	~		|

climate suitability index[region]
	~	Dmnl
	~	Climatic conditions for mosquitoes
		malaria transmission climate suitability index (MTCSI)
	|

deaths due to other causes[sex, age]=
	malaria infectious and partially immune population[sex,age]*non malaria death rates[\
		sex,age]
	~	Person/Year
	~		|

effect of education level on protective measures efficacy(
	[(0,0)-(9,1)],(0,0.25),(9,1))
	~	Dmnl
	~	Proportional reduction in risk of infection for covered population\!\!\!
	|

effectiveness of protective measures=
	effect of education level on protective measures efficacy(relative average years schooling\
		)
	~	Dmnl
	~		|

indicated protective measures coverage fraction=
	(bednet covered population+population covered by non bednets protective measures)/total population living in malaria risk areas
	~	Dmnl
	~		|

initial malaria infectious and partially immune fraction=
	0.25
	~	Dmnl
	~	There is no data avaible. Estimation of 15% of total population
		total population in SSA (1970) ≈ 300 millions -> 0.15*300 millions=45 \
		millions
	|

integrated vector management coverage fraction= 
	MIN(1,
	MAX(em coverage, MAX(irs coverage,protective measures coverage))+
	(total indicated ivm coverage-MAX(em coverage,MAX(irs coverage,protective measures coverage\
		)))*(1-interventions overlapping factor))
	~	Dmnl
	~		|

malaria cases[sex,age]=
	malaria infectious and partially immune population[sex,age]*malaria contact rate*malaria infectivity\
		*(non infected vulnerable population[sex,age]/vulnerable population[sex,age])
	~	Person/Year
	~	( V/(V+M) ) * M * MALARIA INFECTION RATE
		
		( V/(V+M) ) is the vulnerable fraction regarding the total
	|

malaria contact rate=
	3.65
	~	Dmnl/Year
	~		|

malaria infectivity=
	1
	~	Dmnl
	~	Its value is based on annual contacts per person, and the probability of getting \
		infected in each encounter
		Mosquitoes are mere transmitters where there are infected people
	|

natural malaria fractional mortality rate[age under five]=
	0.025 ~~|
natural malaria fractional mortality rate[age five and over]=
	0.001
	~	Dmnl
	~		|

non malaria death rates[sex,age]=
	MIN(1,MAX(0,death rates table[sex,age group](indicated life expectancy at birth[sex]\
		)))
	~	Dmnl/Year
	~		|

population living in malaria risk areas by region[sex,age,region]=
	population by region[sex,age,region]*climate suitability index[region]
	~	Person
	~		|

proportion of deaths reported=
	0.1
	~	Dmnl
	~		|

proportion of population by region[region]
	~	Dmnl
	~		|

proportion of population living in malaria risk areas=
	total population living in malaria risk areas/TOTAL population
	~	Dmnl
	~		|

protective measures coverage=
	effectiveness of protective measures*indicated protective measures coverage fraction
	~	Dmnl
	~		|

reported malaria deaths[sex, age]=
	malaria deaths[sex,age]*proportion of deaths reported
	~	Person/Year
	~		|

reported proportion of malaria cases=
	0.1
	~	Dmnl
	~		|

total indicated ivm coverage=
	em coverage+irs coverage+protective measures coverage
	~	Dmnl
	~		|

total land area of malaria endemic countries=
	2.36142e+007
	~	square kilometer
	~	Land Area of Sub-Saharan Africa in Square kilometers
	|

total reported malaria cases=
	SUM(malaria cases[sex!,age!])*reported proportion of malaria cases
	~	Person/Year
	~		~	:SUPPLEMENTARY 
	|

total reported malaria deaths=
	SUM(reported malaria deaths[sex!,age!])
	~	Person/Year
	~		~	:SUPPLEMENTARY 
	|

TIME STEP  = 0.0625
	~	Year [0,?]
	~	The time step for the simulation.
	|

********************************************************
	.malaria treatment
********************************************************~
	|

malaria high quality therapies access=
	health services coverage*effect of pc malaria treatment expenditure on access to treatment
	~	Dmnl
	~		|

effect of education level on prompt access to formal health care=
	effect of education level on prompt access to formal health care table(relative average years schooling\
		)
	~	Dmnl
	~		|

percentage of infected people attended in formal health care services=
	malaria high quality therapies access*effect of education level on prompt access to formal health care
	~	Dmnl
	~		|

malaria treatment expenditure per malaria case= 
	SMOOTH N(if then else(total estimated malaria cases>10, malaria treatment expenditure\
		/total estimated malaria cases, 10), 1, 0.26, 1)
	~	$/Person
	~		|

effect of pc malaria treatment expenditure on access to treatment=
	effect of pc malaria treatment expenditure on access to treatment table(malaria treatment expenditure per malaria case\
		)
	~	Dmnl
	~		|

effect of pc malaria treatment expenditure on access to treatment table(
	[(0,0)-(4,1)],(0,0.2),(4,1))
	~	Dmnl
	~		|

effect of education level on prompt access to formal health care table(
	[(0,0)-(10,1)],(0,0.2),(9,1))
	~	Dmnl
	~		|

effect of efficiently covered population on malaria death rate(
	[(0,0)-(1,1)],(0,1),(1,0.1))
	~	Dmnl
	~	Current data in SSA indicates 0.8 million deaths in a population equal to 865 \
		million people
		this is about 92 deaths per 100000 population.\!\!
	|

effect of health expenditure on health services coverage(
	[(0,0)-(100,1)],(10,0.4),(20,0.5),(30,0.58),(40,0.65),(100,1))
	~	Dmnl
	~		|

effect of treatment coverage on malaria mortality=
	effect of efficiently covered population on malaria death rate(percentage of infected people attended in formal health care services\
		)
	~	Dmnl
	~		|

effective health expenditure adjustment time=
	5
	~	Year
	~		|

effective pc health expenditure= 
	SMOOTH N(pc health expenditure, effective health expenditure adjustment time, 21.5, \
		1)
	~	$/(Person*Year)
	~		|

effective total pc health expenditure=
	effective pc health expenditure
	~	$/(Year*Person)
	~		|

health services coverage=
	effect of health expenditure on health services coverage(effective total pc health expenditure\
		)
	~	Dmnl
	~		|

relative average years schooling=
	average years of schooling/initial average years of schooling
	~	Dmnl
	~		|

********************************************************
	.population
********************************************************~
	|

deaths[sex,age]=
	(population[sex,age] * non malaria death rates[sex,age])+malaria deaths[sex,age]
	~	Person/Year
	~		|

age cohort duration=
	1
	~	Year
	~		|

age group weight[sex, age group]=
	MAX(0,Population Group[sex,age group]/SUM(Population Group[sex,age group!]))
	~	Dmnl
	~	This variable represents the weight of each age group over the total \
		population for both genders.  The sum of weight for each gender must be \
		equal to 1.
	|

AGE SPECIFIC FERTILITY DISTRIBUTION[childbearing age]=
	(indicated AGE SPECIFIC FERTILITY DISTRIBUTION [childbearing age]/cumulative fertility distribution\
		)*reference cumulative fertility distribution
	~	Dmnl/Year
	~	This variable represents the age distribution of female fertility.
	|

AGE SPECIFIC FERTILITY DISTRIBUTION TABLE(
	[(12,0)-(50,0.2)],(12,0),(17,0.0345071),(22,0.0546579),(27,0.046436),(32,0.033138),(\
		37,0.0201312),(42,0.0085919),(47,0.002538))
	~	Dmnl/Year
	~	[(15,0)-(50,0.1)],(15,0),(16,0.00999131),(17,0.0199826),(18,0.0242424),(19,\
		0.0285021),(20,0.0327618),(21,0.0370215),(22,0.0412813),(23,0.0422571),(24,\
		0.043233),(25,0.0442088),(26,0.0451847),(27,0.0461605),(28,0.0456457),(29,0\
		.0451309),(30,0.0446161),(31,0.0441013),(32,0.0435865),(33,0.0414401),(34,0\
		.0392937),(35,0.0371473),(36,0.035001),(37,0.0328546),(38,0.029842),(39,0.0\
		268294),(40,0.0238168),(41,0.0208042),(42,0.0177916),(43,0.0153177),(44,0.0\
		128438),(45,0.0103699),(46,0.00789606),(47,0.00542217),(48,0.00361478),(49,\
		0.00180739),(50,0)
	|

aging[sex,age]=
	population[sex,age]/age cohort duration
	~	Person/Year
	~		|

births[sex]=
	total fertility rate * SUM(sexually active women[childbearing age!]*AGE SPECIFIC FERTILITY DISTRIBUTION\
		[childbearing age
	!])*proportion of babies by sex[sex]
	~	Person/Year
	~		|

childbearing age woman=
	SUM(sexually active women[childbearing age!])
	~	Person
	~		~	:SUPPLEMENTARY 
	|

contraceptive prevalence=
	initial contraceptive prevalence*effect of education on contraceptive prevalence
	~	Dmnl
	~		|

cumulative fertility distribution=
	SUM(indicated AGE SPECIFIC FERTILITY DISTRIBUTION [childbearing age!])
	~	Dmnl/Year
	~		|

death rates table[female, AG UNDER 1](
	[(0,0)-(80,0.4)],(0,1),(20,0.31),(22.5,0.28),(25,0.26),(27.5,0.25),(30,0.23),(32.5,0.21\
		),(35,0.2),(37.5,0.19),(40,0.17),(42.5,0.16),(45,0.15),(47.5,0.14),(50,0.13),(52.5,\
		0.12),(55,0.11),(57.5,0.1),(60,0.09),(62.5,0.09),(65,0.08),(67.5,0.07),(70,0.06),(72.5\
		,0.05),(75,0.04),(77.5,0.03),(80,0.02)) ~~|
death rates table[female, AG 1 TO 4](
	[(0,0)-(80,0.2)],(0,1),(20,0.107747),(22.5,0.096214),(25,0.086166),(27.5,0.077297),(\
		30,0.069386),(32.5,0.062265),(35,0.055811),(37.5,0.04992),(40,0.044518),(42.5,0.03942\
		),(45,0.034525),(47.5,0.030069),(50,0.026002),(52.5,0.022273),(55,0.018843),(57.5,0.015675\
		),(60,0.012736),(62.5,0.009978),(65,0.007747),(67.5,0.005892),(70,0.004318),(72.5,0.003019\
		),(75,0.001988),(77.5,0.00121),(80,0.000663)) ~~|
death rates table[female, AG 5 TO 9](
	[(0,0)-(80,0.02)],(0,1),(20,0.018731),(22.5,0.016906),(25,0.015271),(27.5,0.013789),\
		(30,0.01244),(32.5,0.011202),(35,0.01006),(37.5,0.009003),(40,0.00802),(42.5,0.006989\
		),(45,0.006082),(47.5,0.005257),(50,0.004502),(52.5,0.003809),(55,0.003168),(57.5,0.002575\
		),(60,0.00202),(62.5,0.001515),(65,0.001183),(67.5,0.000876),(70,0.000621),(72.5,0.000418\
		),(75,0.000264),(77.5,0.000152),(80,7.8e-005)) ~~|
death rates table[female, AG 10 TO 14](
	[(0,0)-(80,0.01)],(0,1),(20,0.009836),(22.5,0.00892),(25,0.008096),(27.5,0.007347),(\
		30,0.006662),(32.5,0.006034),(35,0.005453),(37.5,0.004914),(40,0.004411),(42.5,0.003941\
		),(45,0.003472),(47.5,0.00304),(50,0.002642),(52.5,0.002272),(55,0.001927),(57.5,0.001609\
		),(60,0.001309),(62.5,0.001026),(65,0.000809),(67.5,0.000617),(70,0.000452),(72.5,0.000316\
		),(75,0.000208),(77.5,0.000128),(80,7e-005)) ~~|
death rates table[female, AG 15 TO 19](
	[(0,0)-(80,0.02)],(0,1),(20,0.013531),(22.5,0.012284),(25,0.011165),(27.5,0.01015),(\
		30,0.009223),(32.5,0.008369),(35,0.007584),(37.5,0.006853),(40,0.006174),(42.5,0.005598\
		),(45,0.004943),(47.5,0.004339),(50,0.003783),(52.5,0.003269),(55,0.002794),(57.5,0.002351\
		),(60,0.001937),(62.5,0.001549),(65,0.001173),(67.5,0.000896),(70,0.000659),(72.5,0.000462\
		),(75,0.000306),(77.5,0.000186),(80,0.000102)) ~~|
death rates table[female, AG 20 TO 24](
	[(0,0)-(80,0.02)],(0,1),(20,0.01693),(22.5,0.015376),(25,0.013979),(27.5,0.012715),(\
		30,0.011562),(32.5,0.010504),(35,0.009528),(37.5,0.008621),(40,0.00778),(42.5,0.00704\
		),(45,0.00625),(47.5,0.005517),(50,0.004839),(52.5,0.004207),(55,0.00362),(57.5,0.003071\
		),(60,0.002559),(62.5,0.002075),(65,0.001607),(67.5,0.001247),(70,0.000934),(72.5,0.000669\
		),(75,0.000452),(77.5,0.000286),(80,0.000162)) ~~|
death rates table[female, AG 25 TO 29](
	[(0,0)-(80,0.02)],(0,1),(20,0.01819),(22.5,0.016536),(25,0.015052),(27.5,0.013709),(\
		30,0.012484),(32.5,0.011361),(35,0.010323),(37.5,0.009362),(40,0.008468),(42.5,0.0077\
		),(45,0.006864),(47.5,0.006088),(50,0.005365),(52.5,0.004692),(55,0.004063),(57.5,0.003476\
		),(60,0.002925),(62.5,0.002404),(65,0.001875),(67.5,0.00147),(70,0.001114),(72.5,0.000811\
		),(75,0.000559),(77.5,0.000358),(80,0.00021)) ~~|
death rates table[female, AG 30 TO 34](
	[(0,0)-(80,0.02)],(0,1),(20,0.018977),(22.5,0.017253),(25,0.015708),(27.5,0.01431),(\
		30,0.013033),(32.5,0.011864),(35,0.010784),(37.5,0.009786),(40,0.008855),(42.5,0.008013\
		),(45,0.007182),(47.5,0.006403),(50,0.005674),(52.5,0.00499),(55,0.004346),(57.5,0.003738\
		),(60,0.003168),(62.5,0.002626),(65,0.002147),(67.5,0.001714),(70,0.001326),(72.5,0.000986\
		),(75,0.000697),(77.5,0.000462),(80,0.00028)) ~~|
death rates table[female, AG 35 TO 39](
	[(0,0)-(80,0.02)],(0,1),(20,0.019955),(22.5,0.018173),(25,0.016574),(27.5,0.015127),\
		(30,0.013806),(32.5,0.012597),(35,0.011481),(37.5,0.010448),(40,0.009486),(42.5,0.008628\
		),(45,0.00778),(47.5,0.006981),(50,0.006227),(52.5,0.005519),(55,0.004847),(57.5,0.004215\
		),(60,0.003616),(62.5,0.003047),(65,0.002527),(67.5,0.002046),(70,0.001611),(72.5,0.001223\
		),(75,0.000886),(77.5,0.000603),(80,0.000378)) ~~|
death rates table[female, AG 40 TO 44](
	[(0,0)-(80,0.04)],(0,1),(20,0.020193),(22.5,0.018461),(25,0.01691),(27.5,0.015505),(\
		30,0.014225),(32.5,0.013048),(35,0.011965),(37.5,0.01096),(40,0.010027),(42.5,0.009187\
		),(45,0.008396),(47.5,0.00764),(50,0.006917),(52.5,0.006229),(55,0.005574),(57.5,0.004949\
		),(60,0.004356),(62.5,0.003785),(65,0.003247),(67.5,0.002717),(70,0.002218),(72.5,0.001756\
		),(75,0.001338),(77.5,0.000966),(80,0.000653)) ~~|
death rates table[female, AG 45 TO 49](
	[(0,0)-(80,0.04)],(0,1),(20,0.021268),(22.5,0.019524),(25,0.01796),(27.5,0.016544),(\
		30,0.015252),(32.5,0.014068),(35,0.012976),(37.5,0.011965),(40,0.011022),(42.5,0.010177\
		),(45,0.009401),(47.5,0.008657),(50,0.007937),(52.5,0.007244),(55,0.00658),(57.5,0.005944\
		),(60,0.005333),(62.5,0.004745),(65,0.004171),(67.5,0.003582),(70,0.00301),(72.5,0.002464\
		),(75,0.001952),(77.5,0.001478),(80,0.001056)) ~~|
death rates table[female, AG 50 TO 54](
	[(0,0)-(80,0.04)],(0,1),(20,0.027763),(22.5,0.025529),(25,0.023525),(27.5,0.021717),\
		(30,0.020072),(32.5,0.018562),(35,0.017174),(37.5,0.015889),(40,0.014693),(42.5,0.013557\
		),(45,0.012614),(47.5,0.011701),(50,0.010815),(52.5,0.009956),(55,0.009127),(57.5,0.00833\
		),(60,0.007561),(62.5,0.006851),(65,0.006135),(67.5,0.005361),(70,0.004602),(72.5,0.003858\
		),(75,0.00314),(77.5,0.002458),(80,0.001829)) ~~|
death rates table[female, AG 55 TO 59](
	[(0,0)-(80,0.04)],(0,1),(20,0.038124),(22.5,0.03506),(25,0.032325),(27.5,0.029863),(\
		30,0.027627),(32.5,0.025582),(35,0.023703),(37.5,0.021968),(40,0.02036),(42.5,0.018867\
		),(45,0.017601),(47.5,0.016369),(50,0.015178),(52.5,0.014022),(55,0.012907),(57.5,0.011831\
		),(60,0.010795),(62.5,0.009813),(65,0.008829),(67.5,0.007759),(70,0.006703),(72.5,0.005664\
		),(75,0.004653),(77.5,0.003683),(80,0.002777)) ~~|
death rates table[female, AG 60 TO 64](
	[(0,0)-(80,0.08)],(0,1),(20,0.063586),(22.5,0.058245),(25,0.05352),(27.5,0.049301),(\
		30,0.045498),(32.5,0.042044),(35,0.038887),(37.5,0.035987),(40,0.033308),(42.5,0.030763\
		),(45,0.028708),(47.5,0.026711),(50,0.024778),(52.5,0.022906),(55,0.021102),(57.5,0.019361\
		),(60,0.017689),(62.5,0.016171),(65,0.014587),(67.5,0.012867),(70,0.01116),(72.5,0.009478\
		),(75,0.007832),(77.5,0.006246),(80,0.004753)) ~~|
death rates table[female, AG 65 TO 69](
	[(0,0)-(80,0.1)],(0,1),(20,0.098693),(22.5,0.090243),(25,0.082871),(27.5,0.076358),(\
		30,0.070546),(32.5,0.065312),(35,0.060565),(37.5,0.056235),(40,0.05226),(42.5,0.048607\
		),(45,0.045604),(47.5,0.042686),(50,0.039859),(52.5,0.037122),(55,0.034479),(57.5,0.031933\
		),(60,0.029484),(62.5,0.027191),(65,0.024787),(67.5,0.022148),(70,0.019498),(72.5,0.016848\
		),(75,0.014214),(77.5,0.011621),(80,0.009119)) ~~|
death rates table[female, AG 70 TO 74](
	[(0,0)-(80,0.2)],(0,1),(20,0.159395),(22.5,0.145124),(25,0.133009),(27.5,0.12254),(30\
		,0.113358),(32.5,0.105221),(35,0.097937),(37.5,0.091361),(40,0.08539),(42.5,0.080084\
		),(45,0.075702),(47.5,0.071445),(50,0.067315),(52.5,0.063316),(55,0.059453),(57.5,0.055731\
		),(60,0.052151),(62.5,0.048695),(65,0.045019),(67.5,0.040933),(70,0.036768),(72.5,0.032528\
		),(75,0.028216),(77.5,0.023862),(80,0.019513)) ~~|
death rates table[female, AG 75 TO 79](
	[(0,0)-(80,0.4)],(0,1),(20,0.252331),(22.5,0.227439),(25,0.207422),(27.5,0.190805),(\
		30,0.176687),(32.5,0.164479),(35,0.153767),(37.5,0.144268),(40,0.135763),(42.5,0.128251\
		),(45,0.122317),(47.5,0.116549),(50,0.110954),(52.5,0.105536),(55,0.100302),(57.5,0.095255\
		),(60,0.090401),(62.5,0.085765),(65,0.08059),(67.5,0.074756),(70,0.068712),(72.5,0.062434\
		),(75,0.055897),(77.5,0.049101),(80,0.042068)) ~~|
death rates table[female, AG 80 AND OVER](
	[(0,0)-(80,0.6)],(0,1),(20,0.410881),(22.5,0.389394),(25,0.370157),(27.5,0.352756),(\
		30,0.336902),(32.5,0.322367),(35,0.308965),(37.5,0.296544),(40,0.284989),(42.5,0.274432\
		),(45,0.265855),(47.5,0.257306),(50,0.248818),(52.5,0.240404),(55,0.232093),(57.5,0.223906\
		),(60,0.215861),(62.5,0.208031),(65,0.199094),(67.5,0.188776),(70,0.1778),(72.5,0.166073\
		),(75,0.15349),(77.5,0.139955),(80,0.125409)) ~~|
death rates table[male, AG UNDER 1](
	[(0,0)-(80,0.4)],(0,1),(19.92,0.34),(22.299,0.311),(24.661,0.289),(27.007,0.269),(29.321\
		,0.251),(31.636,0.234),(33.95,0.218),(36.233,0.204),(38.501,0.19),(40.634,0.178),(42.861\
		,0.167),(45.118,0.156),(47.372,0.145),(49.623,0.135),(51.869,0.125),(54.108,0.115),\
		(56.341,0.106),(58.58,0.097),(61.252,0.086),(63.659,0.076),(66.08,0.066),(68.524,0.056\
		),(70.993,0.047),(73.486,0.037),(76.002,0.028)) ~~|
death rates table[male, AG 1 TO 4](
	[(0,0)-(80,0.2)],(0,1),(19.92,0.101096),(22.299,0.090657),(24.661,0.08153),(27.007,0.073448\
		),(29.321,0.066219),(31.636,0.059702),(33.95,0.053783),(36.233,0.048373),(38.501,0.043402\
		),(40.634,0.039138),(42.861,0.034408),(45.118,0.030108),(47.372,0.026188),(49.623,0.0226\
		),(51.869,0.019304),(54.108,0.016268),(56.341,0.013454),(58.58,0.010822),(61.252,0.007944\
		),(63.659,0.00606),(66.08,0.00446),(68.524,0.003132),(70.993,0.002074),(73.486,0.00127\
		),(76.002,0.000701)) ~~|
death rates table[male, AG 5 TO 9](
	[(0,0)-(80,0.02)],(0,1),(19.92,0.01657),(22.3,0.015023),(24.66,0.013635),(27.01,0.012379\
		),(29.32,0.011231),(31.64,0.010177),(33.95,0.009206),(36.23,0.008305),(38.5,0.007467\
		),(40.63,0.006619),(42.86,0.005848),(45.12,0.005134),(47.37,0.004476),(49.62,0.003864\
		),(51.87,0.003296),(54.11,0.002767),(56.34,0.00227),(58.58,0.001802),(61.25,0.001382\
		),(63.66,0.001058),(66.08,0.000783),(68.52,0.000553),(70.99,0.000366),(73.49,0.000226\
		),(76,0.000126)) ~~|
death rates table[male, AG 10 TO 14](
	[(0,0)-(80,0.008)],(0,1),(19.92,0.007768),(22.3,0.007094),(24.66,0.006486),(27.01,0.005934\
		),(29.32,0.005429),(31.64,0.004963),(33.95,0.004533),(36.23,0.004134),(38.5,0.003762\
		),(40.63,0.003411),(42.86,0.003081),(45.12,0.002771),(47.37,0.002478),(49.62,0.0022\
		),(51.87,0.001937),(54.11,0.00169),(56.34,0.001454),(58.58,0.001231),(61.25,0.001008\
		),(63.66,0.000819),(66.08,0.000645),(68.52,0.00049),(70.99,0.000356),(73.49,0.000244\
		),(76,0.000154)) ~~|
death rates table[male, AG 15 TO 19](
	[(0,0)-(80,0.02)],(0,1),(19.92,0.011745),(22.3,0.010717),(24.66,0.009792),(27.01,0.008955\
		),(29.32,0.008187),(31.64,0.007483),(33.95,0.006833),(36.23,0.006229),(38.5,0.005666\
		),(40.63,0.005183),(42.86,0.004671),(45.12,0.004191),(47.37,0.003738),(49.62,0.003312\
		),(51.87,0.002911),(54.11,0.002533),(56.34,0.002175),(58.58,0.001835),(61.25,0.001484\
		),(63.66,0.001197),(66.08,0.000936),(68.52,0.000705),(70.99,0.000507),(73.49,0.000342\
		),(76,0.000212)) ~~|
death rates table[male, AG 20 TO 24](
	[(0,0)-(80,0.02)],(0,1),(19.92,0.017833),(22.3,0.016267),(24.66,0.014861),(27.01,0.013588\
		),(29.32,0.012429),(31.64,0.011363),(33.95,0.010379),(36.23,0.00947),(38.5,0.008621\
		),(40.63,0.007904),(42.86,0.007154),(45.12,0.006397),(47.37,0.00569),(49.62,0.00503\
		),(51.87,0.004413),(54.11,0.003833),(56.34,0.00329),(58.58,0.002775),(61.25,0.002155\
		),(63.66,0.001702),(66.08,0.001313),(68.52,0.000974),(70.99,0.000687),(73.49,0.000454\
		),(76,0.000274)) ~~|
death rates table[male, AG 25 TO 29](
	[(0,0)-(80,0.02)],(0,1),(19.92,0.017861),(22.3,0.016286),(24.66,0.014872),(27.01,0.01359\
		),(29.32,0.012423),(31.64,0.011351),(33.95,0.01036),(36.23,0.009445),(38.5,0.00859)\
		,(40.63,0.007869),(42.86,0.007098),(45.12,0.006369),(47.37,0.005682),(49.62,0.005036\
		),(51.87,0.004429),(54.11,0.003856),(56.34,0.003316),(58.58,0.002804),(61.25,0.00226\
		),(63.66,0.001823),(66.08,0.001428),(68.52,0.001076),(70.99,0.000775),(73.49,0.000523\
		),(76,0.000326)) ~~|
death rates table[male, AG 30 TO 34](
	[(0,0)-(80,0.02)],(0,1),(19.92,0.017569),(22.3,0.016098),(24.66,0.014776),(27.01,0.013578\
		),(29.32,0.012486),(31.64,0.011483),(33.95,0.010557),(36.23,0.009698),(38.5,0.008899\
		),(40.63,0.008222),(42.86,0.007568),(45.12,0.006872),(47.37,0.006215),(49.62,0.005592\
		),(51.87,0.005002),(54.11,0.004443),(56.34,0.003915),(58.58,0.003409),(61.25,0.002798\
		),(63.66,0.002297),(66.08,0.001851),(68.52,0.001442),(70.99,0.001078),(73.49,0.000763\
		),(76,0.000503)) ~~|
death rates table[male, AG 35 TO 39](
	[(0,0)-(80,0.02)],(0,1),(19.92,0.019279),(22.3,0.017682),(24.66,0.016247),(27.01,0.014948\
		),(29.32,0.013764),(31.64,0.012675),(33.95,0.011671),(36.23,0.010742),(38.5,0.009877\
		),(40.63,0.009146),(42.86,0.00845),(45.12,0.007706),(47.37,0.006999),(49.62,0.006328\
		),(51.87,0.00569),(54.11,0.005083),(56.34,0.004508),(58.58,0.003959),(61.25,0.00329\
		),(63.66,0.002741),(66.08,0.002236),(68.52,0.001766),(70.99,0.001342),(73.49,0.000968\
		),(76,0.000651)) ~~|
death rates table[male, AG 40 TO 44](
	[(0,0)-(80,0.04)],(0,1),(19.92,0.022776),(22.3,0.02095),(24.66,0.019312),(27.01,0.017831\
		),(29.32,0.01648),(31.64,0.015242),(33.95,0.014098),(36.23,0.013042),(38.5,0.012057\
		),(40.63,0.011225),(42.86,0.010446),(45.12,0.009623),(47.37,0.008833),(49.62,0.008075\
		),(51.87,0.007349),(54.11,0.006656),(56.34,0.005995),(58.58,0.005361),(61.25,0.004582\
		),(63.66,0.00391),(66.08,0.003273),(68.52,0.002666),(70.99,0.002097),(73.49,0.001577\
		),(76,0.001116)) ~~|
death rates table[male, AG 45 TO 49](
	[(0,0)-(80,0.04)],(0,1),(19.92,0.026511),(22.3,0.024484),(24.66,0.022667),(27.01,0.021024\
		),(29.32,0.019528),(31.64,0.018155),(33.95,0.016891),(36.23,0.015723),(38.5,0.014634\
		),(40.63,0.013715),(42.86,0.012852),(45.12,0.011973),(47.37,0.011121),(49.62,0.010298\
		),(51.87,0.009503),(54.11,0.008737),(56.34,0.008001),(58.58,0.00729),(61.25,0.006434\
		),(63.66,0.005643),(66.08,0.004861),(68.52,0.004095),(70.99,0.00335),(73.49,0.00264\
		),(76,0.00198)) ~~|
death rates table[male, AG 50 TO 54](
	[(0,0)-(80,0.04)],(0,1),(19.92,0.033434),(22.3,0.031013),(24.66,0.028845),(27.01,0.026888\
		),(29.32,0.025108),(31.64,0.023477),(33.95,0.021977),(36.23,0.020588),(38.5,0.019299\
		),(40.63,0.018179),(42.86,0.017155),(45.12,0.016154),(47.37,0.015174),(49.62,0.014219\
		),(51.87,0.013291),(54.11,0.012391),(56.34,0.01152),(58.58,0.010673),(61.25,0.009678\
		),(63.66,0.008686),(66.08,0.007685),(68.52,0.006675),(70.99,0.00566),(73.49,0.004655\
		),(76,0.003675)) ~~|
death rates table[male, AG 55 TO 59](
	[(0,0)-(80,0.06)],(0,1),(19.92,0.044138),(22.3,0.04106),(24.66,0.038314),(27.01,0.035841\
		),(29.32,0.033597),(31.64,0.031544),(33.95,0.02966),(36.23,0.027918),(38.5,0.026304\
		),(40.63,0.024908),(42.86,0.023655),(45.12,0.022423),(47.37,0.021217),(49.62,0.020035\
		),(51.87,0.018882),(54.11,0.017758),(56.34,0.016668),(58.58,0.015606),(61.25,0.014384\
		),(63.66,0.013094),(66.08,0.011774),(68.52,0.010417),(70.99,0.00903),(73.49,0.007621\
		),(76,0.006211)) ~~|
death rates table[male, AG 60 TO 64](
	[(0,0)-(80,0.08)],(0,1),(19.92,0.065496),(22.3,0.060868),(24.66,0.056767),(27.01,0.053092\
		),(29.32,0.049774),(31.64,0.046754),(33.95,0.04399),(36.23,0.041446),(38.5,0.039096\
		),(40.63,0.037084),(42.86,0.035279),(45.12,0.033503),(47.37,0.031763),(49.62,0.03006\
		),(51.87,0.0284),(54.11,0.026783),(56.34,0.025216),(58.58,0.023688),(61.25,0.0219),\
		(63.66,0.020022),(66.08,0.018091),(68.52,0.0161),(70.99,0.014056),(73.49,0.011965),\
		(76,0.009852)) ~~|
death rates table[male, AG 65 TO 69](
	[(0,0)-(80,0.1)],(0,1),(19.92,0.096446),(22.3,0.089546),(24.66,0.083489),(27.01,0.07811\
		),(29.32,0.073284),(31.64,0.068925),(33.95,0.064956),(36.23,0.061321),(38.5,0.057978\
		),(40.63,0.055173),(42.86,0.052635),(45.12,0.05014),(47.37,0.047696),(49.62,0.045308\
		),(51.87,0.042977),(54.11,0.040713),(56.34,0.038515),(58.58,0.036376),(61.25,0.033787\
		),(63.66,0.031099),(66.08,0.028317),(68.52,0.025433),(70.99,0.022445),(73.49,0.019361\
		),(76,0.016207)) ~~|
death rates table[male, AG 70 TO 74](
	[(0,0)-(80,0.2)],(0,1),(19.92,0.149635),(22.3,0.138669),(24.66,0.129223),(27.01,0.120967\
		),(29.32,0.113663),(31.64,0.107132),(33.95,0.10125),(36.23,0.09591),(38.5,0.091032)\
		,(40.63,0.086976),(42.86,0.083426),(45.12,0.079866),(47.37,0.07638),(49.62,0.072976\
		),(51.87,0.069655),(54.11,0.066431),(56.34,0.063306),(58.58,0.060262),(61.25,0.056487\
		),(63.66,0.052506),(66.08,0.048388),(68.52,0.044078),(70.99,0.039558),(73.49,0.034824\
		),(76,0.02989)) ~~|
death rates table[male, AG 75 TO 79](
	[(0,0)-(80,0.4)],(0,1),(19.92,0.22951),(22.3,0.212135),(24.66,0.197665),(27.01,0.185337\
		),(29.32,0.174656),(31.64,0.165277),(33.95,0.156946),(36.23,0.149482),(38.5,0.142737\
		),(40.63,0.137144),(42.86,0.132341),(45.12,0.127625),(47.37,0.123009),(49.62,0.118498\
		),(51.87,0.114104),(54.11,0.109833),(56.34,0.105693),(58.58,0.101661),(61.25,0.096657\
		),(63.66,0.091211),(66.08,0.085513),(68.52,0.079468),(70.99,0.073022),(73.49,0.066131\
		),(76,0.058764)) ~~|
death rates table[male, AG 80 AND OVER](
	[(0,0)-(80,0.4)],(0,1),(19.92,0.387521),(22.3,0.371088),(24.66,0.356328),(27.01,0.34296\
		),(29.32,0.330768),(31.64,0.319573),(33.95,0.309246),(36.23,0.299675),(38.5,0.290759\
		),(40.63,0.28317),(42.86,0.2765),(45.12,0.269829),(47.37,0.263169),(49.62,0.256538)\
		,(51.87,0.249959),(54.11,0.243444),(56.34,0.237022),(58.58,0.23066),(61.25,0.222615\
		),(63.66,0.213667),(66.08,0.204084),(68.52,0.193666),(70.99,0.182251),(73.49,0.16969\
		),(76,0.155821))
	~	Dmnl/Year
	~	This table represents the probability of death for both genders and the \
		5-years age group, given a certain indicated life expectancy based on \
		income and general health care only.
	|

deaths per age group[sex,AG UNDER 1]=
	deaths[sex,AGE 0] ~~|
deaths per age group[sex,AG 1 TO 4]=
	SUM(deaths[sex,age 1 to 4!]) ~~|
deaths per age group[sex,AG 5 TO 9]=
	SUM(deaths[sex,age 5 to 9!]) ~~|
deaths per age group[sex,AG 10 TO 14]=SUM(deaths[sex,age 10 to 14!]) ~~|
deaths per age group[sex,AG 15 TO 19]=SUM(deaths[sex,age 15 to 19!]) ~~|
deaths per age group[sex,AG 20 TO 24]=SUM(deaths[sex,age 20 to 24!]) ~~|
deaths per age group[sex,AG 25 TO 29]=SUM(deaths[sex,age 25 to 29!]) ~~|
deaths per age group[sex,AG 30 TO 34]=SUM(deaths[sex,age 30 to 34!]) ~~|
deaths per age group[sex,AG 35 TO 39]=SUM(deaths[sex,age 35 to 39!]) ~~|
deaths per age group[sex,AG 40 TO 44]=SUM(deaths[sex,age 40 to 44!]) ~~|
deaths per age group[sex,AG 45 TO 49]=SUM(deaths[sex,age 45 to 49!]) ~~|
deaths per age group[sex,AG 50 TO 54]=SUM(deaths[sex,age 50 to 54!]) ~~|
deaths per age group[sex,AG 55 TO 59]=SUM(deaths[sex,age 55 to 59!]) ~~|
deaths per age group[sex,AG 60 TO 64]=SUM(deaths[sex,age 60 to 64!]) ~~|
deaths per age group[sex,AG 65 TO 69]=SUM(deaths[sex,age 65 to 69!]) ~~|
deaths per age group[sex,AG 70 TO 74]=SUM(deaths[sex,age 70 to 74!]) ~~|
deaths per age group[sex,AG 75 TO 79]=SUM(deaths[sex,age 75 to 79!]) ~~|
deaths per age group[sex,AG 80 AND OVER]=
	deaths[sex,AGE 80 AND OVER]
	~	Person/Year
	~	This variable represents total deaths grouped by gender and in 5-year age \
		groups.  It is calculated by summing "deaths" for five 1-year age cohort \
		into one 5 years age group.
	|

desired fertility rate=
	initial desired fertility rate*effect of income on desired fertility
	~	Dmnl
	~		|

effect of education on contraceptive prevalence=
	SMOOTH N(relative average years schooling^elasticity of contraceptive prevalence to years of schooling\
		, time for education to affect contraceptive prevalence, relative average years schooling\
		^elasticity of contraceptive prevalence to years of schooling, 1)
	~	Dmnl
	~		|

effect of income on desired fertility=
	SMOOTH N(relative real pc gdp^elasticity of desired fertility rate to income, time for income to affect desired fertility\
		, relative real pc gdp^elasticity of desired fertility rate to income,1)
	~	Dmnl
	~		|

effective death rates per age group[sex, age group]=
	MIN(1,deaths per age group[sex,age group]/Population Group[sex,age group])
	~	Dmnl/Year
	~	This variable represents the effective probability of dying for each 5 \
		years age group. It differs from the variable "death rates per age group" \
		in that it includes in the calculation deaths due to MALARIA, and possibly \
		other country-specific causes that are not accounted for in "death rates \
		per age group".
	|

elasticity of contraceptive prevalence to years of schooling=
	1.5
	~	Dmnl
	~		|

elasticity of desired fertility rate to income=
	-0.4
	~	Dmnl
	~		|

fertility delay=
	1
	~	Year
	~		|

indicated AGE SPECIFIC FERTILITY DISTRIBUTION[AG CHILDBEARING]=
	AGE SPECIFIC FERTILITY DISTRIBUTION TABLE(AG CHILDBEARING-1-fertility delay)
	~	Dmnl/Year
	~	This variable represents the age distribution of female fertility.  This lookup \
		function is based on a fertility distribution table and fertility \
		parameter that is used to shift the curve to fit a country's specific \
		reality. Note that the input to the table function is diminished by 2 \
		units: this is to compensate for the fact that the "age" subscripts starts \
		2 elements before "age 1". Therefore the element "age 1" in the subscript \
		"age" is the 3rd element, after "new born" and "age 0"; "age2" is the 
		4th element and so on.
	|

indicated migrants age distribution[age]=
	migrants age distribution table(age-1)
	~	Dmnl
	~		|

initial contraceptive prevalence=
	0.117
	~	Dmnl
	~		|

initial desired fertility rate=
	4
	~	Dmnl
	~		|

INITIAL POPULATION[sex, age]
	~	Person
	~	This variable represents the initial values for population for each age \
		cohort and gender. This is based on UN Population data.
	|

life expectancy[sex]=
	SUM(measured life expectancy[sex,age group!]*age group weight[sex,age group!])
	~	Year
	~	This variable represents Life Expectancy as measured based on effective \
		death rates.  It is obtained as the weighted sum of life expectancy \
		calculated in "measured life expectancy".  It differs from the variable \
		"indicated life expectancy" in that it includes deaths due to Malaria, \
		partial coverage of treatment programs and possibly other country-specific \
		causes that are not accounted for in "indicated life expectancy".
	|

measured life expectancy [sex, age group]=
	LOOKUP INVERT(death rates table[sex,age group], effective death rates per age group[\
		sex,age group])
	~	Year
	~	This variable represents Life Expectancy for each 5 year age group based \
		on effective death rates.  It differs from the variable "indicated life \
		expectancy" in that it includes in the calculation deaths from MALARIA, \
		partial coverage of vaccinations programs and may also include other \
		country-specific causes that are not accounted for in "indicated life \
		expectancy".
	|

migrants age distribution[age]=
	indicated migrants age distribution[age]/SUM(indicated migrants age distribution[age\
		!])
	~	Dmnl
	~		|

migrants age distribution table(
	[(0,0)-(80,0.2)],(0,0),(5,0),(10,0),(15,0.1),(20,0.12),(25,0.13),(30,0.13),(35,0.12)\
		,(40,0.1),(45,0.08),(50,0.05),(55,0.025),(60,0),(65,0),(70,0),(75,0),(80,0))
	~	Dmnl
	~	This variable represents the assumed age distribution of migrants.  It is \
		considered a constant.
	|

MIGRANTS SEX DISTRIBUTION[sex]=
	0.6, 0.4
	~	Dmnl
	~	This variable represents the distribution of migrants by gender.  It is \
		considered constant and is used to calculate the net flow of migration.
	|

migration[sex, age]=
	net total migration*MIGRANTS SEX DISTRIBUTION[sex]*migrants age distribution
	[age]
	~	Person/Year
	~		|

natural fertility rate=
	7.25
	~	Dmnl
	~		|

NET MIGRATION PER thousands HABITANTS
	~	Dmnl/Year
	~	This variable represents net migration per 1,000 habitants
	|

net total migration=
	(SUM(population[sex!,age!])/1000)*
	NET MIGRATION PER thousands HABITANTS
	~	Person/Year
	~	This variable represents the total annual net flow of migration.
	|

Population Group[sex,AG UNDER 1]=
	population[sex,AGE 0] ~~|
Population Group[sex,AG 1 TO 4]=
	SUM(population[sex,age 1 to 4!]) ~~|
Population Group[sex,AG 5 TO 9]=SUM(population[sex,age 5 to 9!]) ~~|
Population Group[sex,AG 10 TO 14]=SUM(population[sex,age 10 to 14!]) ~~|
Population Group[sex,AG 15 TO 19]=SUM(population[sex,age 15 to 19!]) ~~|
Population Group[sex,AG 20 TO 24]=SUM(population[sex,age 20 to 24!]) ~~|
Population Group[sex,AG 25 TO 29]=SUM(population[sex,age 25 to 29!]) ~~|
Population Group[sex,AG 30 TO 34]=SUM(population[sex,age 30 to 34!]) ~~|
Population Group[sex,AG 35 TO 39]=SUM(population[sex,age 35 to 39!]) ~~|
Population Group[sex,AG 40 TO 44]=SUM(population[sex,age 40 to 44!]) ~~|
Population Group[sex,AG 45 TO 49]=SUM(population[sex,age 45 to 49!]) ~~|
Population Group[sex,AG 50 TO 54]=SUM(population[sex,age 50 to 54!]) ~~|
Population Group[sex,AG 55 TO 59]=SUM(population[sex,age 55 to 59!]) ~~|
Population Group[sex,AG 60 TO 64]=SUM(population[sex,age 60 to 64!]) ~~|
Population Group[sex,AG 65 TO 69]=SUM(population[sex,age 65 to 69!]) ~~|
Population Group[sex,AG 70 TO 74]=SUM(population[sex,age 70 to 74!]) ~~|
Population Group[sex,AG 75 TO 79]=SUM(population[sex,age 75 to 79!]) ~~|
Population Group[sex,AG 80 AND OVER]=population[sex,AGE 80 AND OVER]
	~	Person
	~	This variable represents the population disaggregated in age groups.  Each \
		age group, except the first and last, consist of 5 years.  This variable \
		is calculated based on the variable "population", mapping the subscript \
		"age group" over the subscript "age'.
	|

population under five[sex]=
	Population Group[sex,AG UNDER 1]+
	Population Group[sex,AG 1 TO 4]
	~	Person
	~	This variable represents the under-five population divided by gender.
		It is calculated as the sum of the first two age groups from the variable \
		"population group".
	~	:SUPPLEMENTARY 
	|

proportion of babies by sex[female]=
	0.4926 ~~|
proportion of babies by sex[male]=
	1-proportion of babies by sex[female]
	~	Dmnl
	~		|

reference cumulative fertility distribution=
	1
	~	Dmnl/Year
	~		|

sexually active women[childbearing age]=
	population[female,childbearing age]
	~	Person
	~	This variable represents the number of sexually active women per 1-year \
		age cohort.
	|

share of population per gender[female]=
	SUM(population[female, age!])/SUM(population[sex!, age!]) ~~|
share of population per gender [male]=
	1-share of population per gender[female]
	~	Dmnl
	~	This variable represents the proportion of the population of each gender.  \
		For females, it is calculated as the ratio between the female population \
		over total population.  Males are calculated as 1 minus the share of the \
		female population.
	|

time for education to affect contraceptive prevalence=
	10
	~	Year
	~		|

time for income to affect desired fertility=
	1
	~	Year
	~		|

total births=
	SUM(births[sex!])
	~	Person/Year
	~		~	:SUPPLEMENTARY 
	|

total deaths=
	SUM(total deaths by sex[sex!])
	~	Person/Year
	~		~	:SUPPLEMENTARY 
	|

total deaths by sex[sex]=
	SUM(deaths[sex,age!])
	~	Person/Year
	~		|

total fertility rate=
	desired fertility rate*contraceptive prevalence+natural fertility rate*(1-contraceptive prevalence\
		)
	~	Dmnl
	~		|

********************************************************
	.production
********************************************************~
	|

agricultural export outside ssa=
	real gdp*Agricultural exports to outside SSA as share of GDP
	~	$/Year
	~		~	:SUPPLEMENTARY 
	|

Agricultural exports to outside SSA as share of GDP
	~	Dmnl
	~		|

average depreciation time=
	20
	~	Year
	~		|

average life expectancy=
	life expectancy[female]*share of population per gender[female]+life expectancy[male]\
		*share of population per gender[male]
	~	Year
	~	This variable represents the average life expectancy of the entire \
		population.  It is calculated as the weighted sum of life expectancy for \
		male and females calculated in the "life expectancy" variable.
	|

Capital= INTEG (
	gross capital formation-depreciation,
		initial capital)
	~	$
	~		|

depreciation=
	Capital/average depreciation time
	~	$/Year
	~		|

effect of life expectancy on tfp=
	relative life expectancy^elasticity of tfp to life expectancy
	~	Dmnl
	~		|

effect of years of schooling on tfp=
	relative average years schooling^elasticity of tfp to years of schooling
	~	Dmnl
	~		|

elasticity of propensity to save to income=
	0.5
	~	Dmnl
	~	This constant represents the elasticity  of the propensity to save \
		relative to real pc disposable income. (The elasticity is the ratio of \
		incremental percentage change in one variable relative to an incremental \
		percentage change in another variable).
	|

elasticity of tfp to life expectancy=
	0.5
	~	Dmnl
	~		|

elasticity of tfp to years of schooling=
	0.115
	~	Dmnl
	~		|

gross capital formation=
	investment
	~	$/Year
	~		|

initial average life expectancy= INITIAL(
	average life expectancy)
	~	Year
	~		|

initial capital=
	7.5e+011
	~	$
	~		|

initial labor force= INITIAL(
	labor force)
	~	Person
	~		|

initial production=
	1.58585e+011
	~	$/Year
	~		|

initial propensity to save=
	0.2
	~	Dmnl
	~	This constant represents the initial value of the propensity to save, as \
		recorded by IMF historical data.
	|

initial real gdp growth rate=
	0.055
	~	Dmnl/Year
	~		|

initial real pc gdp= INITIAL(
	real pc gdp)
	~	$/(Year*Person)
	~		|

investment=
	real gdp*propensity to save
	~	$/Year
	~		|

propensity to consume=
	1-propensity to save
	~	Dmnl
	~	This variable represents the fraction of income that households are \
		willing to spend for consumption.  It is calculated as 1 minus propensity \
		to save.
	~	:SUPPLEMENTARY 
	|

propensity to save=
	MIN(1, initial propensity to save*relative real pc gdp^elasticity of propensity to save to income\
		)
	~	Dmnl
	~	This variable represents the fraction of income that households are \
		willing to save. It is calculated based on the initial propensity to save, \
		which is multiplied by the effect of change in real pc disposable income. \
		The "MIN" function has been used to guarantee that the propensity to save \
		cannot be higher than 1.
	|

real gdp growth rate=
	TREND(real gdp, time horizon to measure growth rate, initial real gdp growth rate)
	~	Dmnl/Year
	~		~	:SUPPLEMENTARY 
	|

real pc gdp=
	real gdp/TOTAL population
	~	$/(Year*Person)
	~		|

relative capital=
	Capital/initial capital
	~	Dmnl
	~		|

relative labor force=
	labor force/initial labor force
	~	Dmnl
	~		|

relative life expectancy=
	average life expectancy/initial average life expectancy
	~	Dmnl
	~		|

relative production=
	(relative capital^capital share)*(relative labor force^(1-capital share))*total factor productivity
	~	Dmnl
	~		|

relative real pc gdp=
	real pc gdp/initial real pc gdp
	~	Dmnl
	~		|

time horizon to measure growth rate=
	1
	~	Year
	~		|

total factor productivity=
	effect of life expectancy on tfp*effect of years of schooling on tfp*effect of malaria prevalence on productivity
	~	Dmnl
	~		|

********************************************************
	.Control
********************************************************~
		Simulation Control Parameters
	|

FINAL TIME  = 2050
	~	Year
	~	The final time for the simulation.
	|

INITIAL TIME  = 1970
	~	Year
	~	The initial time for the simulation.
	|

SAVEPER  = 1
	~	Year [0,?]
	~	The frequency with which output is stored.
	|

\\\---/// Sketch information - do not modify anything except names
V300  Do not put anything below this section - it will be ignored
*01. Population
$192-192-192,0,Times New Roman|12||0-0-0|0-0-0|0-0-255|-1--1--1|-1--1--1|96,96,75,0
10,1,population,987,380,79,45,3,131,0,0,0,0,0,0
12,2,48,664,375,10,8,0,3,0,0,-1,0,0,0
1,3,5,1,4,0,0,22,0,0,0,-1--1--1,,1|(852,375)|
1,4,5,2,100,0,0,22,0,0,0,-1--1--1,,1|(729,375)|
11,5,48,791,375,6,8,34,3,0,0,1,0,0,0
10,6,births,791,394,19,11,40,3,0,0,-1,0,0,0
12,7,48,1329,380,10,8,0,3,0,0,-1,0,0,0
1,8,10,7,4,0,0,22,0,0,0,-1--1--1,,1|(1258,380)|
1,9,10,1,100,0,0,22,0,0,0,-1--1--1,,1|(1126,380)|
11,10,48,1192,380,6,8,34,3,0,0,1,0,0,0
10,11,deaths,1192,399,22,11,40,3,0,0,-1,0,0,0
12,12,48,956,198,10,8,0,3,0,0,-1,0,0,0
1,13,15,1,4,0,0,22,0,0,0,-1--1--1,,1|(955,297)|
1,14,15,12,100,0,0,22,0,0,0,-1--1--1,,1|(955,226)|
11,15,48,955,253,8,6,33,3,0,0,4,0,0,0
10,16,migration,998,253,35,12,40,131,0,0,-1,0,0,0
10,17,sexually active women,858,293,46,19,8,3,0,0,0,0,0,0
10,18,proportion of babies by sex,576,391,54,25,8,131,0,4,0,0,0,0,0-0-0,128-192-0,|12||0-0-0
10,19,AGE SPECIFIC FERTILITY DISTRIBUTION,662,273,62,23,8,131,0,0,0,0,0,0
10,20,cumulative fertility distribution,657,166,57,19,8,131,0,0,0,0,0,0
1,21,20,19,1,0,0,0,0,64,0,-1--1--1,,1|(666,211)|
1,22,19,6,1,0,0,0,0,64,0,-1--1--1,,1|(752,307)|
1,23,1,17,1,0,0,0,0,0,0,-1--1--1,,1|(943,326)|
1,24,17,6,1,0,0,0,0,64,0,-1--1--1,,1|(823,320)|
1,25,18,6,1,0,0,0,0,64,0,-1--1--1,,1|(667,400)|
10,26,age cohort duration,1017,616,42,15,8,3,0,8,0,0,0,0,0-0-0,0-0-0,|10||0-0-0
12,27,48,985,565,10,8,0,3,0,0,-1,0,0,0
1,28,30,1,4,0,0,22,0,0,0,-1--1--1,,1|(982,459)|
1,29,30,27,100,0,0,22,0,0,0,-1--1--1,,1|(982,531)|
11,30,48,982,499,8,6,33,3,0,0,4,0,0,0
10,31,aging,1015,499,25,13,40,131,0,0,-1,0,0,0
1,32,26,31,1,0,0,0,0,64,0,-1--1--1,,1|(1030,557)|
1,33,1,31,1,0,0,0,0,64,0,-1--1--1,,1|(1024,450)|
10,34,NET MIGRATION PER thousands HABITANTS,1243,79,73,25,8,131,0,4,0,0,0,0,0-0-0,128-192-0,|10||0-0-0
10,35,migrants age distribution table,664,83,50,22,8,131,0,12,0,0,0,0,0-0-0,255-192-0,|10||0-0-0
10,36,MIGRANTS SEX DISTRIBUTION,1064,80,49,15,8,3,0,12,0,0,0,0,0-0-0,255-192-0,|10||0-0-0
10,37,net total migration,1157,140,56,11,8,3,0,0,0,0,0,0
1,38,34,37,1,0,0,0,0,64,0,-1--1--1,,1|(1201,110)|
10,39,TOTAL population,912,486,49,11,8,131,0,2,-1,0,0,0,0-0-0,0-0-0,|12||128-0-0
1,40,36,16,1,0,0,0,0,0,0,-1--1--1,,1|(1059,104)|
1,41,37,16,1,0,0,0,0,0,0,-1--1--1,,1|(1083,191)|
10,42,indicated migrants age distribution,909,91,57,19,8,3,0,0,0,0,0,0
1,43,35,42,1,0,0,0,0,64,0,-1--1--1,,1|(771,80)|
1,44,42,124,1,0,0,0,0,64,0,-1--1--1,,1|(937,149)|
1,45,1,11,1,0,0,0,0,64,0,-1--1--1,,1|(1111,442)|
1,46,1,39,1,0,0,0,0,64,0,-1--1--1,,1|(945,437)|
10,47,INITIAL POPULATION,1156,303,34,19,8,3,0,4,-1,0,0,0,0-0-0,128-192-0,|10||128-0-0
1,48,1,37,1,0,0,0,0,64,0,-1--1--1,,1|(1110,244)|
1,49,47,1,1,0,0,0,0,64,1,-1--1--1,,1|(1089,337)|
10,50,non malaria death rates,1327,244,59,19,8,3,0,0,0,0,0,0
1,51,50,11,1,0,0,0,0,64,0,-1--1--1,,1|(1245,318)|
10,52,total births,818,508,34,11,8,131,0,2,0,0,0,0,0-0-0,0-0-0,|12||128-0-0
1,53,6,52,0,0,0,0,0,64,0,-1--1--1,,1|(802,444)|
10,54,reference cumulative fertility distribution,473,310,80,22,8,131,0,8,0,0,0,0,0-0-0,0-0-0,|10||0-0-0
1,55,54,19,1,0,0,0,0,64,0,-1--1--1,,1|(566,301)|
10,56,total deaths by sex,1267,171,58,11,8,131,0,2,0,0,0,0,0-0-0,0-0-0,|12||128-0-0
1,57,11,56,1,0,0,0,0,64,0,-1--1--1,,1|(1199,318)|
10,58,total deaths,1423,116,37,11,8,131,0,2,0,0,0,0,0-0-0,0-0-0,|12||128-0-0
1,59,56,58,0,0,0,0,0,64,0,-1--1--1,,1|(1337,145)|
10,60,childbearing age woman,814,218,52,19,8,131,0,2,0,0,0,0,0-0-0,0-0-0,|12||128-0-0
1,61,17,60,0,0,0,0,0,64,0,-1--1--1,,1|(839,261)|
10,62,Population Group,1215,538,59,13,8,131,0,0,-1,0,0,0
10,63,measured life expectancy,1561,500,42,19,8,3,0,0,0,0,0,0
10,64,age group weight,1366,606,54,11,8,3,0,0,0,0,0,0
1,65,62,64,1,0,0,0,0,64,0,-1--1--1,,1|(1234,551)|
10,66,life expectancy,1545,609,47,11,8,3,0,0,0,0,0,0
1,67,64,66,1,0,0,0,0,64,0,-1--1--1,,1|(1459,614)|
1,68,63,66,1,0,0,0,0,64,0,-1--1--1,,1|(1552,550)|
10,69,average life expectancy,1532,712,36,19,8,3,0,0,0,0,0,0
1,70,66,69,1,0,0,0,0,64,0,-1--1--1,,1|(1571,654)|
10,71,share of population per gender,1103,692,61,19,8,3,0,1,-1,0,0,0,0-0-255,0-0-0,|12||0-0-255
1,72,71,69,1,0,0,0,0,0,0,-1--1--1,,1|(1341,724)|
10,73,population under five,1213,619,54,19,8,3,0,0,0,0,0,0
1,74,62,73,0,0,0,0,0,64,0,-1--1--1,,1|(1214,568)|
10,75,deaths per age group,1212,460,74,14,8,131,0,0,-1,0,0,0
10,76,effective death rates per age group,1386,498,64,19,8,3,0,0,0,0,0,0
1,77,75,76,1,0,0,0,0,64,0,-1--1--1,,1|(1296,474)|
1,78,62,76,1,0,0,0,0,64,0,-1--1--1,,1|(1306,520)|
1,79,76,63,0,0,0,0,0,0,0,-1--1--1,,1|(1477,498)|
1,80,11,75,1,0,0,0,0,64,0,-1--1--1,,1|(1226,418)|
1,81,1,62,1,0,0,0,0,64,0,-1--1--1,,1|(1165,512)|
1,82,1,71,1,0,0,0,0,64,0,-1--1--1,,1|(1101,542)|
10,83,death rates table,1520,361,46,15,8,3,0,12,-1,0,0,0,0-0-0,255-192-0,|10||0-0-255
1,84,83,63,0,0,0,0,0,64,0,-1--1--1,,1|(1537,421)|
12,85,0,270,96,88,16,0,4,0,24,-1,0,0,0,0-0-0,0-0-0,|20|BU|255-0-0
POPULATION
10,86,desired fertility rate,697,576,60,11,8,131,0,0,0,0,0,0
10,87,initial desired fertility rate,768,677,53,15,8,131,0,12,-1,0,0,0,0-0-0,255-192-0,|10||0-0-0
10,88,elasticity of desired fertility rate to income,512,781,76,22,8,3,0,12,0,0,0,0,0-0-0,255-192-0,|10||0-0-0
1,89,88,109,0,0,0,0,0,64,0,-1--1--1,,1|(528,715)|
1,90,87,86,0,0,0,0,0,64,0,-1--1--1,,1|(735,630)|
10,91,contraceptive prevalence,507,465,43,19,8,131,0,0,0,0,0,0
10,92,elasticity of contraceptive prevalence to years of schooling,272,475,84,30,8,131,0,12,0,0,0,0,0-0-0,255-192-0,|10||0-0-0
1,93,92,108,0,0,0,0,0,64,0,-1--1--1,,1|(388,513)|
10,94,initial contraceptive prevalence,343,376,54,22,8,131,0,12,0,0,0,0,0-0-0,255-192-0,|10||0-0-0
1,95,94,91,0,0,0,0,0,64,0,-1--1--1,,1|(420,418)|
10,96,total fertility rate,705,466,51,11,8,131,0,2,0,0,0,0,0-0-0,0-0-0,|12||128-0-0
10,97,natural fertility rate,872,610,52,15,8,3,0,12,0,0,0,0,0-0-0,255-192-0,|10||0-0-0
1,98,97,96,0,0,0,0,0,64,0,-1--1--1,,1|(791,540)|
1,99,86,96,0,0,0,0,0,64,0,-1--1--1,,1|(699,527)|
1,100,91,96,0,0,0,0,0,64,0,-1--1--1,,1|(595,465)|
1,101,83,50,1,0,0,0,0,64,0,-1--1--1,,1|(1456,305)|
10,102,relative average years schooling,250,543,126,23,8,130,0,3,-1,0,0,0,0-0-255,0-0-0,|12||0-0-255
10,103,relative real pc gdp,674,747,80,21,8,130,0,3,-1,0,0,0,0-0-255,0-0-0,|12||0-0-255
1,104,103,109,0,0,0,0,0,64,0,-1--1--1,,1|(615,696)|
1,105,102,108,0,0,0,0,0,64,0,-1--1--1,,1|(394,550)|
10,106,indicated life expectancy at birth,1544,242,65,19,8,2,0,3,-1,0,0,0,0-0-255,0-0-0,|12||0-0-255
1,107,106,50,1,0,0,0,0,64,0,-1--1--1,,1|(1429,229)|
10,108,effect of education on contraceptive prevalence,519,557,93,28,8,3,0,0,0,0,0,0
10,109,effect of income on desired fertility,548,640,91,19,8,3,0,0,0,0,0,0
10,110,time for education to affect contraceptive prevalence,247,621,81,22,8,3,0,8,0,0,0,0,0-0-0,0-0-0,|10||0-0-0
10,111,time for income to affect desired fertility,384,700,69,22,8,3,0,8,0,0,0,0,0-0-0,0-0-0,|10||0-0-0
1,112,111,109,0,0,0,0,0,64,0,-1--1--1,,1|(463,670)|
1,113,109,86,0,0,0,0,0,64,0,-1--1--1,,1|(625,606)|
1,114,110,108,0,0,0,0,0,64,0,-1--1--1,,1|(370,591)|
1,115,108,91,0,0,0,0,0,64,0,-1--1--1,,1|(513,513)|
1,116,96,6,0,0,0,0,0,64,0,-1--1--1,,1|(742,434)|
10,117,indicated AGE SPECIFIC FERTILITY DISTRIBUTION,453,202,68,19,8,3,0,1,0,0,0,0,128-128-128,0-0-0,|10||0-0-0
10,118,AGE SPECIFIC FERTILITY DISTRIBUTION TABLE,468,104,69,22,8,131,0,9,-1,0,0,0,128-128-128,0-0-0,|10||128-128-128
1,119,118,117,0,0,0,0,0,0,0,-1--1--1,,1|(461,147)|
1,120,117,20,0,0,0,0,0,64,0,-1--1--1,,1|(553,184)|
1,121,117,19,0,0,0,0,0,64,0,-1--1--1,,1|(547,233)|
10,122,fertility delay,327,257,55,9,8,3,0,8,-1,0,0,0,0-0-0,0-0-0,|10||0-0-0
1,123,122,117,0,0,0,0,0,64,0,-1--1--1,,1|(371,237)|
10,124,migrants age distribution,898,155,61,19,8,3,0,0,0,0,0,0
1,125,124,16,0,0,0,0,0,64,0,-1--1--1,,1|(946,202)|
10,126,malaria deaths,1347,325,57,11,8,2,0,3,-1,0,0,0,0-0-255,0-0-0,|12||0-0-255
1,127,126,11,0,0,0,0,0,64,0,-1--1--1,,1|(1275,359)|
10,128,Time,1297,422,26,11,8,2,0,3,-1,0,0,0,0-0-255,0-0-0,|12||0-0-255
\\\---/// Sketch information - do not modify anything except names
V300  Do not put anything below this section - it will be ignored
*02. Education
$192-192-192,0,Times New Roman|12||0-0-0|0-0-0|0-0-255|-1--1--1|-1--1--1|96,96,5,0
12,1,0,424,140,81,16,0,4,0,24,-1,0,0,0,0-0-0,0-0-0,|20|BU|255-0-0
EDUCATION
10,2,education expenditure as a fraction of GDP,299,391,78,28,8,131,0,4,0,0,0,0,0-0-0,128-192-0,|12||0-0-0
10,3,education expenditure,526,392,37,19,8,3,0,0,0,0,0,0
1,4,2,3,0,0,0,0,0,64,0,-1--1--1,,1|(426,391)|
10,5,population of school going age,439,283,65,19,8,3,0,0,0,0,0,0
10,6,education expenditure per pupil,658,287,67,19,8,3,0,0,0,0,0,0
1,7,3,6,0,0,0,0,0,64,0,-1--1--1,,1|(586,343)|
1,8,5,6,0,0,0,0,0,64,0,-1--1--1,,1|(540,284)|
10,9,population,233,278,43,11,8,2,0,3,-1,0,0,0,0-0-255,0-0-0,|12||0-0-255
1,10,9,5,0,0,0,0,0,64,0,-1--1--1,,1|(317,279)|
10,11,initial education expenditure per pupil,814,149,100,26,8,131,0,0,0,0,0,0
10,12,relative education expenditure per pupil,882,287,67,19,8,3,0,0,0,0,0,0
1,13,11,12,1,0,0,0,0,64,0,-1--1--1,,1|(887,223)|
10,14,initial target years of schooling,1171,427,63,28,8,3,0,4,0,0,0,0,0-0-0,255-192-0,|12||0-0-0
10,15,target years of schooling,922,427,46,19,8,3,0,0,0,0,0,0
1,16,12,15,0,0,0,0,0,64,0,-1--1--1,,1|(899,350)|
1,17,14,15,0,0,0,0,0,64,0,-1--1--1,,1|(1045,427)|
1,18,6,12,0,0,0,0,0,64,0,-1--1--1,,1|(763,287)|
10,19,elasticity of target years of schooling to education expenditure,1156,301,105,28,8,3,0,4,0,0,0,0,0-0-0,255-192-0,|12||0-0-0
10,20,average years of schooling,885,552,79,43,3,131,0,0,0,0,0,0
12,21,48,566,543,10,8,0,3,0,0,-1,0,0,0
1,22,24,20,4,0,0,22,0,0,0,-1--1--1,,1|(752,543)|
1,23,24,21,100,0,0,22,0,0,0,-1--1--1,,1|(631,543)|
11,24,48,693,543,6,8,34,3,0,0,1,0,0,0
10,25,change in average years of schooling,693,570,57,19,40,3,0,0,-1,0,0,0
10,26,adjustment time for average years of schooling,551,664,93,28,8,3,0,4,0,0,0,0,0-0-0,255-192-0,|12||0-0-0
1,27,26,25,0,0,0,0,0,64,0,-1--1--1,,1|(622,616)|
1,28,20,25,1,0,0,0,0,64,0,-1--1--1,,1|(831,616)|
1,29,19,15,0,0,0,0,0,64,0,-1--1--1,,1|(1036,365)|
1,30,6,11,1,0,0,0,0,64,1,-1--1--1,,1|(664,213)|
1,31,15,25,1,0,0,0,0,64,0,-1--1--1,,1|(803,466)|
10,32,initial average years of schooling,883,685,90,19,8,3,0,4,0,0,0,0,0-0-0,255-0-0,|12||0-0-0
1,33,32,20,0,0,0,0,0,64,1,-1--1--1,,1|(883,637)|
10,34,relative average years schooling,1174,613,50,19,8,131,0,0,0,0,0,0
1,35,20,34,0,0,0,0,0,64,0,-1--1--1,,1|(1037,583)|
1,36,32,34,0,0,0,0,0,64,0,-1--1--1,,1|(1034,647)|
10,37,average adult literacy rate,1192,556,43,19,8,3,0,0,0,0,0,0
10,38,exponent,1374,480,44,11,8,3,0,0,0,0,0,0
10,39,multiplier,1385,562,47,11,8,3,0,0,0,0,0,0
1,40,39,37,0,0,0,0,0,64,0,-1--1--1,,1|(1293,559)|
1,41,38,37,0,0,0,0,0,64,0,-1--1--1,,1|(1297,511)|
1,42,20,37,0,0,0,0,0,64,0,-1--1--1,,1|(1049,553)|
10,43,real gdp,337,461,36,11,8,2,0,3,-1,0,0,0,0-0-255,0-0-0,|12||0-0-255
1,44,43,3,0,0,0,0,0,64,0,-1--1--1,,1|(421,430)|
\\\---/// Sketch information - do not modify anything except names
V300  Do not put anything below this section - it will be ignored
*03. Health
$192-192-192,0,Times New Roman|12||0-0-0|0-0-0|0-0-255|-1--1--1|-1--1--1|96,96,90,0
12,1,0,722,156,56,16,0,4,0,24,-1,0,0,0,0-0-0,0-0-0,|20|BU|255-0-0
HEALTH
10,2,pc health expenditure,453,514,37,19,8,3,0,0,-1,0,0,0
10,3,steepness,911,390,40,10,8,131,0,12,0,0,0,0,0-0-0,255-192-0,|10||0-0-0
10,4,inflection point,643,383,66,12,8,131,0,12,0,0,0,0,0-0-0,255-192-0,|10||0-0-0
10,5,right saturation point,861,445,78,17,8,131,0,12,0,0,0,0,0-0-0,255-192-0,|10||0-0-0
10,6,left saturation point,687,445,67,16,8,131,0,12,0,0,0,0,0-0-0,255-192-0,|10||0-0-0
10,7,indicated average life expectancy at birth,793,277,67,19,8,3,0,0,0,0,0,0
1,8,5,7,0,0,0,0,0,64,0,-1--1--1,,1|(830,368)|
1,9,4,7,0,0,0,0,0,64,0,-1--1--1,,1|(706,337)|
1,10,3,7,0,0,0,0,0,64,0,-1--1--1,,1|(861,342)|
1,11,6,7,0,0,0,0,0,64,0,-1--1--1,,1|(735,368)|
10,12,well being index,568,278,50,11,8,3,0,0,0,0,0,0
1,13,12,7,0,0,0,0,0,64,0,-1--1--1,,1|(665,277)|
10,14,income weight,534,132,60,14,8,131,0,12,0,0,0,0,0-0-0,255-192-0,|10||0-0-0
1,15,14,12,0,0,0,0,0,64,0,-1--1--1,,1|(549,199)|
1,16,2,30,0,0,0,0,0,64,0,-1--1--1,,1|(457,478)|
10,17,reference saturation pc health expenditure,332,358,98,22,8,131,0,12,0,0,0,0,0-0-0,255-192-0,|10||0-0-0
1,18,17,12,0,0,0,0,0,64,0,-1--1--1,,1|(458,314)|
10,19,health expenditure,450,595,57,11,8,131,0,0,0,0,0,0
1,20,19,2,0,0,0,0,0,64,0,-1--1--1,,1|(450,565)|
1,21,37,12,0,0,0,0,0,64,0,-1--1--1,,1|(459,280)|
10,22,indicated life expectancy at birth,1030,278,60,19,8,3,0,0,-1,0,0,0
10,23,male female life expectancy difference,954,184,87,24,8,131,0,12,-1,0,0,0,0-0-0,255-192-0,|10||0-0-0
1,24,23,22,1,0,0,0,0,0,0,-1--1--1,,1|(987,229)|
1,25,7,22,0,0,0,0,0,64,0,-1--1--1,,1|(908,277)|
10,26,reference saturation income,364,191,78,25,8,131,0,12,0,0,0,0,0-0-0,255-192-0,|10||0-0-0
1,27,26,12,0,0,0,0,0,64,0,-1--1--1,,1|(475,238)|
10,28,health expenditure as a fraction of GDP,307,670,94,19,8,3,0,4,0,0,0,0,0-0-0,128-192-0,|12||0-0-0
1,29,28,19,0,0,0,0,0,64,0,-1--1--1,,1|(379,631)|
10,30,effective pc health expenditure,465,421,56,28,8,3,0,0,0,0,0,0
1,31,30,12,0,0,0,0,0,64,0,-1--1--1,,1|(518,346)|
10,32,effective health expenditure adjustment time,231,450,77,28,8,3,0,0,0,0,0,0
1,33,32,30,0,0,0,0,0,64,0,-1--1--1,,1|(351,434)|
10,34,TOTAL population,242,559,58,11,8,2,0,3,-1,0,0,0,0-0-255,0-0-0,|12||0-0-255
1,35,34,2,0,0,0,0,0,64,0,-1--1--1,,1|(347,536)|
10,36,time for income changes to affect life expectancy,104,354,85,28,8,3,0,4,0,0,0,0,0-0-0,255-192-0,|12||0-0-0
10,37,perceived real pc gdp,336,284,79,14,8,131,0,0,0,0,0,0
1,38,36,37,1,0,0,0,0,64,0,-1--1--1,,1|(232,315)|
10,39,real pc gdp,96,292,45,11,8,2,0,3,-1,0,0,0,0-0-255,0-0-0,|12||0-0-255
1,40,39,37,0,0,0,0,0,64,0,-1--1--1,,1|(192,288)|
10,41,real gdp,452,684,36,11,8,2,0,3,-1,0,0,0,0-0-255,0-0-0,|12||0-0-255
1,42,41,19,0,0,0,0,0,64,0,-1--1--1,,1|(451,646)|
\\\---/// Sketch information - do not modify anything except names
V300  Do not put anything below this section - it will be ignored
*04. Production
$192-192-192,0,Times New Roman|12||0-0-0|0-0-0|0-0-255|-1--1--1|-1--1--1|96,96,100,0
10,1,effect of life expectancy on tfp,553,501,57,19,8,131,0,0,0,0,0,0
10,2,elasticity of tfp to life expectancy,543,601,68,15,8,131,0,8,0,0,0,0,0-0-0,255-192-0,|10||0-0-0
1,3,2,1,0,0,0,0,0,64,0,-1--1--1,,1|(546,559)|
10,4,relative life expectancy,400,538,36,19,8,131,0,0,0,0,0,0
1,5,4,1,0,0,0,0,0,64,0,-1--1--1,,1|(459,523)|
10,6,average life expectancy,173,529,41,19,8,2,0,3,-1,0,0,0,0-0-255,0-0-0,|12||0-0-255
1,7,6,4,0,0,0,0,0,64,0,-1--1--1,,1|(282,532)|
10,8,initial average life expectancy,272,608,58,15,8,131,0,8,-1,0,0,0,0-0-0,0-0-0,|10||0-0-0
1,9,8,4,0,0,0,0,0,64,0,-1--1--1,,1|(325,578)|
10,10,labor force,252,467,35,11,8,3,0,0,0,0,0,0
10,11,initial labor force,301,385,48,15,8,3,0,8,0,0,0,0,0-0-0,0-0-0,|10||0-0-0
10,12,relative labor force,366,458,59,11,8,3,0,0,0,0,0,0
1,13,10,12,0,0,0,0,0,64,0,-1--1--1,,1|(290,464)|
1,14,11,12,0,0,0,0,0,64,0,-1--1--1,,1|(330,418)|
1,15,10,11,0,0,0,0,0,64,1,-1--1--1,,1|(271,433)|
10,16,population,195,397,43,11,8,2,0,3,-1,0,0,0,0-0-255,0-0-0,|12||0-0-255
1,17,16,10,1,0,0,0,0,64,0,-1--1--1,,1|(233,438)|
1,18,6,8,0,0,0,0,0,64,1,-1--1--1,,1|(219,566)|
10,19,effect of years of schooling on tfp,797,506,60,22,8,131,0,0,0,0,0,0
10,20,elasticity of tfp to years of schooling,882,600,61,22,8,131,0,8,0,0,0,0,0-0-0,255-192-0,|10||0-0-0
1,21,20,19,0,0,0,0,0,64,0,-1--1--1,,1|(844,558)|
10,22,capital share,478,364,51,9,8,131,0,8,0,0,0,0,0-0-0,0-0-0,|10||0-0-0
10,23,relative production,627,388,63,13,8,131,0,0,0,0,0,0
1,24,22,23,1,0,0,0,0,64,0,-1--1--1,,1|(555,387)|
10,25,total factor productivity,684,462,38,19,8,3,0,0,0,0,0,0
1,26,25,23,1,0,0,0,0,64,0,-1--1--1,,1|(662,429)|
1,27,1,25,1,0,0,0,0,64,0,-1--1--1,,1|(617,480)|
1,28,19,25,1,0,0,0,0,64,0,-1--1--1,,1|(744,475)|
1,29,12,23,1,0,0,0,0,64,0,-1--1--1,,1|(523,435)|
10,30,initial propensity to save,990,54,67,16,8,131,0,8,-1,0,0,0,0-0-0,255-192-0,|10||0-0-0
10,31,propensity to save,760,92,71,14,8,131,0,0,0,0,0,0
1,32,30,31,0,0,0,0,0,64,0,-1--1--1,,1|(883,71)|
10,33,propensity to consume,1033,99,83,23,8,131,0,0,0,0,0,0
1,34,31,33,0,0,0,0,0,64,0,-1--1--1,,1|(883,94)|
10,35,elasticity of propensity to save to income,791,30,68,22,8,131,0,8,0,0,0,0,0-0-0,255-192-0,|10||0-0-0
1,36,35,31,0,0,0,0,0,64,0,-1--1--1,,1|(776,58)|
10,37,investment,511,154,42,12,8,131,0,0,-1,0,0,0
1,38,31,37,1,0,0,0,0,64,0,-1--1--1,,1|(596,107)|
10,39,Capital,366,237,51,29,3,131,0,0,0,0,0,0
12,40,48,147,241,10,8,0,3,0,0,-1,0,0,0
1,41,43,39,4,0,0,22,0,0,0,-1--1--1,,1|(275,240)|
1,42,43,40,100,0,0,22,0,0,0,-1--1--1,,1|(190,240)|
11,43,48,229,240,6,8,34,3,0,0,1,0,0,0
10,44,gross capital formation,229,270,55,22,40,131,0,2,-1,0,0,0,0-0-0,0-0-0,|12||128-0-0
12,45,48,602,244,10,8,0,3,0,0,-1,0,0,0
1,46,48,45,4,0,0,22,0,0,0,-1--1--1,,1|(550,244)|
1,47,48,39,100,0,0,22,0,0,0,-1--1--1,,1|(456,244)|
11,48,48,502,244,6,8,34,3,0,0,1,0,0,0
10,49,depreciation,502,263,39,11,40,3,0,0,-1,0,0,0
10,50,average depreciation time,645,320,48,22,8,3,0,8,0,0,0,0,0-0-0,0-0-0,|10||0-0-0
1,51,50,49,0,0,0,0,0,64,0,-1--1--1,,1|(569,290)|
1,52,39,49,1,0,0,0,0,64,0,-1--1--1,,1|(469,290)|
10,53,initial capital,256,324,54,9,8,131,0,8,0,0,0,0,0-0-0,255-0-0,|10||0-0-0
10,54,relative capital,366,374,39,19,8,3,0,0,0,0,0,0
1,55,39,54,1,0,0,0,0,64,0,-1--1--1,,1|(378,314)|
10,56,initial production,811,377,43,15,8,3,0,8,0,0,0,0,0-0-0,128-192-0,|10||255-0-0
1,57,53,39,0,0,0,0,0,64,1,-1--1--1,,1|(292,294)|
1,58,53,54,0,0,0,0,0,64,0,-1--1--1,,1|(294,341)|
1,59,54,23,1,0,0,0,0,64,0,-1--1--1,,1|(463,406)|
10,60,real gdp,776,285,27,11,8,3,0,2,0,0,0,0,0-0-0,0-0-0,|12||128-0-0
1,61,56,60,1,0,0,0,0,64,0,-1--1--1,,1|(798,327)|
1,62,23,60,1,0,0,0,0,64,0,-1--1--1,,1|(735,344)|
1,63,60,37,1,0,0,0,0,64,0,-1--1--1,,1|(723,220)|
12,64,0,119,54,91,16,0,4,0,24,-1,0,0,0,0-0-0,0-0-0,|20|BU|255-0-0
PRODUCTION
10,65,real pc gdp,988,219,36,11,8,3,0,0,0,0,0,0
10,66,initial real pc gdp,1125,210,43,15,8,131,0,8,0,0,0,0,0-0-0,0-0-0,|10||0-0-0
1,67,65,66,1,0,0,0,0,64,1,-1--1--1,,1|(1074,218)|
10,68,real gdp growth rate,924,355,41,21,8,131,0,2,0,0,0,0,0-0-0,0-0-0,|12||128-0-0
10,69,initial real gdp growth rate,952,450,57,15,8,131,0,8,-1,0,0,0,0-0-0,128-192-0,|10||0-0-0
10,70,time horizon to measure growth rate,1088,369,62,22,8,131,0,8,-1,0,0,0,0-0-0,0-0-0,|10||0-0-0
1,71,60,68,1,0,0,0,0,64,0,-1--1--1,,1|(831,316)|
1,72,69,68,0,0,0,0,0,64,0,-1--1--1,,1|(941,412)|
1,73,70,68,1,0,0,0,0,64,0,-1--1--1,,1|(998,354)|
10,74,TOTAL population,1034,284,74,22,8,130,0,3,-1,0,0,0,0-0-255,0-0-0,|12||0-0-255
10,75,relative average years schooling,966,529,55,19,8,2,0,3,-1,0,0,0,0-0-255,0-0-0,|12||0-0-255
1,76,75,19,0,0,0,0,0,64,0,-1--1--1,,1|(890,519)|
10,77,relative real pc gdp,972,151,60,11,8,131,0,0,-1,0,0,0
1,78,77,31,1,0,0,0,0,64,0,-1--1--1,,1|(854,101)|
1,79,65,77,0,0,0,0,0,64,0,-1--1--1,,1|(981,191)|
1,80,74,65,0,0,0,0,0,64,0,-1--1--1,,1|(1011,251)|
1,81,66,77,0,0,0,0,0,64,0,-1--1--1,,1|(1050,180)|
1,82,60,65,0,0,0,0,0,64,0,-1--1--1,,1|(870,255)|
1,83,37,44,1,0,0,0,0,64,0,-1--1--1,,1|(350,172)|
10,84,effect of malaria prevalence on productivity,693,580,56,28,8,2,0,3,-1,0,0,0,0-0-255,0-0-0,|12||0-0-255
1,85,84,25,0,0,0,0,0,64,0,-1--1--1,,1|(688,523)|
10,86,agricultural export outside ssa,838,214,57,19,8,3,0,0,0,0,0,0
10,87,Agricultural exports to outside SSA as share of GDP,773,147,103,19,8,131,0,0,0,0,0,0
1,88,60,86,0,0,0,0,0,64,0,-1--1--1,,1|(798,258)|
1,89,87,86,0,0,0,0,0,64,0,-1--1--1,,1|(800,175)|
\\\---/// Sketch information - do not modify anything except names
V300  Do not put anything below this section - it will be ignored
*05. Malaria
$192-192-192,0,Times New Roman|12||0-0-0|0-0-0|0-0-255|-1--1--1|-1--1--1|96,96,5,0
12,1,0,781,109,65,16,0,4,0,24,-1,0,0,0,0-0-0,0-0-0,|20|BU|255-0-0
MALARIA
10,2,malaria infectious and partially immune population,1120,314,88,37,3,131,0,0,0,0,0,0
12,3,48,1348,319,10,8,0,3,0,0,-1,0,0,0
1,4,6,3,4,0,0,22,0,0,0,-1--1--1,,1|(1312,312)|
1,5,6,2,100,0,0,22,0,0,0,-1--1--1,,1|(1241,312)|
11,6,48,1280,312,6,8,34,3,0,0,1,0,0,0
10,7,malaria deaths,1280,332,59,12,40,131,0,2,-1,0,0,0,0-0-0,0-0-0,|12||128-0-0
10,8,vulnerable population,786,377,36,24,8,131,0,0,0,0,0,0
12,9,48,866,327,10,8,0,3,0,0,-1,0,0,0
1,10,12,2,4,0,0,22,0,0,0,-1--1--1,,1|(988,323)|
1,11,12,9,100,0,0,22,0,0,0,-1--1--1,,1|(904,323)|
11,12,48,938,323,6,8,34,3,0,0,1,0,0,0
10,13,malaria cases,938,342,42,11,40,3,0,2,-1,0,0,0,0-0-0,128-0-0,|12||128-0-0
1,14,2,13,1,0,0,0,0,64,0,-1--1--1,,1|(1005,351)|
12,15,48,863,298,10,8,0,3,0,0,-1,0,0,0
1,16,18,15,4,0,0,22,0,0,0,-1--1--1,,1|(901,298)|
1,17,18,2,100,0,0,22,0,0,0,-1--1--1,,1|(987,298)|
11,18,48,936,298,6,8,34,3,0,0,3,0,0,0
10,19,infected recovered,936,279,58,11,40,3,0,0,-1,0,0,0
1,20,2,19,1,0,0,0,0,64,0,-1--1--1,,1|(1036,262)|
10,21,non infected vulnerable population,899,143,69,23,8,131,0,0,0,0,0,0
1,22,21,13,1,0,0,0,0,64,0,-1--1--1,,1|(768,221)|
1,23,8,21,1,0,0,0,0,64,0,-1--1--1,,1|(785,165)|
1,24,2,21,1,0,0,0,0,64,0,-1--1--1,,1|(1017,202)|
10,25,malaria infectivity,963,516,40,15,8,131,0,8,0,0,0,0,0-0-0,0-0-0,|10||128-192-0
10,26,population living in malaria risk areas,659,230,59,22,8,131,0,0,0,0,0,0
10,27,total land area of malaria endemic countries,172,217,72,22,8,131,0,8,0,0,0,0,0-0-0,0-0-0,|10||0-0-0
10,28,area fraction covered by environmental management,376,320,85,19,8,131,0,0,0,0,0,0
10,29,area of population living in malaria risk areas,174,311,77,19,8,131,0,0,0,0,0,0
1,30,29,28,1,0,0,0,0,64,0,-1--1--1,,1|(268,310)|
10,31,initial malaria infectious and partially immune fraction,1220,206,66,30,8,3,0,8,0,0,0,0,0-0-0,255-255-0,|10||0-0-0
1,32,31,2,1,0,0,0,0,64,1,-1--1--1,,1|(1183,241)|
10,33,population,171,131,47,12,8,130,0,3,-1,0,0,0,0-0-255,0-0-0,|12||0-0-255
10,34,interventions overlapping factor,684,594,52,22,8,131,0,8,0,0,0,0,0-0-0,0-0-0,|10||0-0-0
10,35,total area covered by environmental management,185,370,90,23,8,130,0,3,-1,0,0,0,0-0-255,0-0-0,|12||0-0-255
1,36,35,28,1,0,0,0,0,64,0,-1--1--1,,1|(279,341)|
1,37,34,38,0,0,0,0,0,64,0,-1--1--1,,1|(684,549)|
10,38,integrated vector management coverage fraction,686,481,59,33,8,131,0,2,0,0,0,0,0-0-0,0-0-0,|12||128-192-0
10,39,climate suitability index,361,70,48,19,8,131,0,0,0,0,0,0
10,40,Proportional reduction in risk for EM covered population,358,394,86,23,8,131,0,8,0,0,0,0,0-0-0,0-0-0,|10||0-0-0
1,41,40,49,0,0,0,0,0,64,0,-1--1--1,,1|(462,356)|
1,42,25,13,1,0,0,0,0,64,0,-1--1--1,,1|(939,417)|
10,43,protective measures coverage,525,591,64,19,8,131,0,0,0,0,0,0
10,44,irs coverage,502,468,39,11,8,131,0,0,0,0,0,0
1,45,43,38,0,0,0,0,0,64,0,-1--1--1,,1|(588,546)|
1,46,44,38,0,0,0,0,0,64,0,-1--1--1,,1|(577,472)|
10,47,bednet covered population,167,563,55,19,8,2,0,3,-1,0,0,0,0-0-255,0-0-0,|12||0-0-255
1,48,47,53,0,0,0,0,0,64,0,-1--1--1,,1|(254,574)|
10,49,em coverage,548,326,41,11,8,131,0,0,0,0,0,0
10,50,effect of education level on protective measures efficacy,174,736,73,22,8,131,0,8,0,0,0,0,0-0-0,255-160-0,|10||255-160-0
10,51,effectiveness of protective measures,367,666,64,19,8,131,0,0,0,0,0,0
1,52,50,51,1,0,0,0,0,64,0,-1--1--1,,1|(243,703)|
10,53,indicated protective measures coverage fraction,363,589,62,28,8,131,0,0,0,0,0,0
1,54,51,43,1,0,0,0,0,64,0,-1--1--1,,1|(397,649)|
10,55,relative average years schooling,169,678,55,19,8,2,0,3,-1,0,0,0,0-0-255,0-0-0,|12||0-0-255
1,56,55,51,1,0,0,0,0,64,0,-1--1--1,,1|(244,670)|
10,57,total population living in malaria risk areas,160,514,72,19,8,2,0,3,-1,0,0,0,0-0-255,0-0-0,|12||0-0-255
1,58,57,53,0,0,0,0,0,64,0,-1--1--1,,1|(249,547)|
1,59,53,43,0,0,0,0,0,64,0,-1--1--1,,1|(436,589)|
10,60,population covered by non bednets protective measures,172,622,81,29,8,130,0,3,-1,0,0,0,0-0-255,0-0-0,|12||0-0-255
1,61,60,53,0,0,0,0,0,64,0,-1--1--1,,1|(270,605)|
10,62,malaria fractional mortality rate,1296,461,54,19,8,3,0,0,0,0,0,0
1,63,62,7,0,0,0,0,0,64,0,-1--1--1,,1|(1288,399)|
10,64,reported malaria deaths,1349,213,53,19,8,3,0,0,0,0,0,0
1,65,7,64,0,0,0,0,0,64,0,-1--1--1,,1|(1307,282)|
10,66,proportion of deaths reported,1381,137,61,15,8,3,0,8,0,0,0,0,0-0-0,0-0-0,|10||0-0-0
1,67,66,64,0,0,0,0,0,64,0,-1--1--1,,1|(1368,166)|
10,68,average duration of immunity and infectiveness,888,190,69,26,8,131,0,8,0,0,0,0,0-0-0,0-0-0,|10||0-0-0
1,69,68,19,1,0,0,0,0,64,0,-1--1--1,,1|(925,227)|
12,70,48,1126,146,10,8,0,3,0,0,-1,0,0,0
1,71,73,70,4,0,0,22,0,0,0,-1--1--1,,1|(1124,182)|
1,72,73,2,100,0,0,22,0,0,0,-1--1--1,,1|(1124,249)|
11,73,48,1124,216,8,6,33,3,0,0,2,0,0,0
10,74,deaths due to other causes,1071,216,45,18,40,131,0,0,-1,0,0,0
1,75,2,74,0,0,0,0,0,64,0,-1--1--1,,1|(1094,261)|
10,76,non malaria death rates,1055,154,47,20,8,130,0,3,-1,0,0,0,0-0-255,0-0-0,|12||0-0-255
1,77,76,74,0,0,0,0,0,64,0,-1--1--1,,1|(1061,179)|
10,78,population,1270,253,43,11,8,2,0,3,-1,0,0,0,0-0-255,0-0-0,|12||0-0-255
1,79,78,2,0,0,0,0,0,64,1,-1--1--1,,1|(1231,268)|
10,80,total estimated malaria cases,1045,493,46,19,8,3,0,0,0,0,0,0
1,81,13,80,1,0,0,0,0,64,0,-1--1--1,,1|(965,418)|
10,82,total reported malaria cases,818,492,55,20,8,131,0,0,0,0,0,0
1,83,13,82,0,0,0,0,0,64,0,-1--1--1,,1|(886,407)|
10,84,reported proportion of malaria cases,818,588,55,22,8,3,0,8,0,0,0,0,0-0-0,0-0-0,|10||0-0-0
1,85,84,82,0,0,0,0,0,64,0,-1--1--1,,1|(818,546)|
10,86,total reported malaria deaths,1243,129,46,19,8,3,0,0,0,0,0,0
1,87,64,86,0,0,0,0,0,64,0,-1--1--1,,1|(1301,175)|
1,88,27,29,0,0,0,0,0,64,0,-1--1--1,,1|(172,258)|
1,89,28,49,0,0,0,0,0,64,0,-1--1--1,,1|(477,322)|
10,90,malaria contact rate,888,547,51,15,8,3,0,8,0,0,0,0,0-0-0,0-0-0,|10||0-0-0
1,91,90,13,0,0,0,0,0,64,0,-1--1--1,,1|(911,449)|
1,92,8,13,1,0,0,0,0,64,0,-1--1--1,,1|(851,384)|
1,93,26,8,1,0,0,0,0,64,0,-1--1--1,,1|(696,298)|
1,94,49,38,0,0,0,0,0,64,0,-1--1--1,,1|(601,387)|
1,95,38,8,0,0,0,0,0,64,0,-1--1--1,,1|(734,429)|
10,96,total indicated ivm coverage,685,362,49,21,8,131,0,0,0,0,0,0
1,97,49,96,0,0,0,0,0,64,0,-1--1--1,,1|(605,340)|
1,98,44,96,0,0,0,0,0,64,0,-1--1--1,,1|(577,423)|
1,99,43,96,0,0,0,0,0,64,0,-1--1--1,,1|(599,483)|
1,100,96,38,0,0,0,0,0,64,0,-1--1--1,,1|(685,408)|
1,101,13,7,1,0,0,0,0,64,0,-1--1--1,,1|(1100,382)|
10,102,TIME STEP,1230,418,41,9,8,2,0,11,-1,0,0,0,0-0-255,0-0-0,|10||0-0-255
1,103,102,7,0,0,0,0,0,64,0,-1--1--1,,1|(1250,382)|
10,104,proportion of population by region,175,74,66,28,8,3,0,0,0,0,0,0
10,105,population by region,338,121,66,19,8,3,0,0,0,0,0,0
1,106,104,105,0,0,0,0,0,64,0,-1--1--1,,1|(249,95)|
1,107,33,105,0,0,0,0,0,64,0,-1--1--1,,1|(238,127)|
10,108,population living in malaria risk areas by region,570,113,93,28,8,3,0,0,0,0,0,0
1,109,39,108,0,0,0,0,0,64,0,-1--1--1,,1|(436,84)|
1,110,105,108,0,0,0,0,0,64,0,-1--1--1,,1|(433,117)|
1,111,108,26,0,0,0,0,0,64,0,-1--1--1,,1|(612,168)|
10,112,total population living in malaria risk areas,521,170,74,19,8,3,0,0,-1,0,0,0
1,113,26,112,0,0,0,0,0,0,0,-1--1--1,,1|(592,201)|
10,114,proportion of population living in malaria risk areas,361,208,93,28,8,3,0,0,0,0,0,0
1,115,112,114,1,0,0,0,0,64,0,-1--1--1,,1|(415,171)|
10,116,TOTAL population,181,174,58,11,8,2,0,3,-1,0,0,0,0-0-255,0-0-0,|12||0-0-255
1,117,116,114,0,0,0,0,0,64,0,-1--1--1,,1|(246,185)|
1,118,114,29,0,0,0,0,0,64,0,-1--1--1,,1|(265,260)|
10,119,natural malaria fractional mortality rate,1209,543,66,22,8,3,0,8,0,0,0,0,0-0-0,0-0-0,|10||0-0-0
1,120,119,62,0,0,0,0,0,64,0,-1--1--1,,1|(1248,505)|
10,121,effect of treatment coverage on malaria mortality,1394,523,64,30,8,130,0,3,-1,0,0,0,0-0-255,0-0-0,|12||0-0-255
1,122,121,62,0,0,0,0,0,64,0,-1--1--1,,1|(1342,490)|
10,123,malaria deaths among under five,1424,422,58,20,8,131,0,0,0,0,0,0
10,124,malaria deaths among under five as share of total deaths,1441,330,83,28,8,131,0,0,0,0,0,0
1,125,123,124,0,0,0,0,0,64,0,-1--1--1,,1|(1429,386)|
10,126,total malaria deaths,1405,253,66,19,8,3,0,0,0,0,0,0
1,127,7,126,0,0,0,0,0,64,0,-1--1--1,,1|(1330,299)|
10,128,under five malaria cases,1029,427,44,20,8,131,0,0,0,0,0,0
1,129,13,128,0,0,0,0,0,64,0,-1--1--1,,1|(972,375)|
1,130,126,124,0,0,0,0,0,64,0,-1--1--1,,1|(1417,280)|
1,131,7,123,0,0,0,0,0,64,0,-1--1--1,,1|(1339,369)|
10,132,POPULATION DENSITY TABLE,508,393,50,15,8,3,0,8,0,0,0,0,0-0-0,0-0-0,|10||0-0-0
1,133,132,49,0,0,0,0,0,64,0,-1--1--1,,1|(524,363)|
10,134,effect of treatment coverage on malaria mortality,731,174,78,30,8,130,0,3,-1,0,0,0,128-128-128,0-0-0,|12||0-0-255
1,135,134,19,0,0,0,0,0,64,0,-1--1--1,,1|(845,232)|
10,136,total proportion of population covered by irs,328,512,85,19,8,2,0,3,-1,0,0,0,0-0-255,0-0-0,|12||0-0-255
10,137,proportional reduction in risk for irs covered population,322,458,84,22,8,3,0,8,0,0,0,0,0-0-0,0-0-0,|10||0-0-0
1,138,137,44,0,0,0,0,0,64,0,-1--1--1,,1|(427,463)|
1,139,136,44,0,0,0,0,0,64,0,-1--1--1,,1|(426,486)|
\\\---/// Sketch information - do not modify anything except names
V300  Do not put anything below this section - it will be ignored
*06. DDT
$192-192-192,0,Times New Roman|12||0-0-0|0-0-0|0-0-255|-1--1--1|-1--1--1|96,96,5,0
12,1,0,1162,156,29,16,0,4,0,24,-1,0,0,0,0-0-0,0-0-0,|20|BU|255-0-0
DDT
10,2,DDT IN AIR,1213,556,70,40,3,131,0,0,0,0,0,0
10,3,DDT IN SOIL,1209,927,72,40,3,131,0,0,0,0,0,0
10,4,DDT IN RIVERS,1712,931,76,43,3,131,0,0,0,0,0,0
10,5,DDT IN OCEANS,1709,561,72,41,3,131,0,0,0,0,0,0
10,6,DDT IN FISH,2198,562,75,42,3,131,0,0,0,0,0,0
12,7,48,912,944,10,8,0,3,0,0,-1,0,0,0
1,8,10,3,4,0,0,22,0,0,0,-1--1--1,,1|(1074,945)|
1,9,10,7,100,0,0,22,0,0,0,-1--1--1,,1|(960,945)|
11,10,48,1005,945,6,8,34,3,0,0,1,0,0,0
10,11,application rate to soil,1005,981,49,19,40,131,0,0,-1,0,0,0
12,12,48,911,583,10,8,0,3,0,0,-1,0,0,0
1,13,15,2,4,0,0,22,0,0,0,-1--1--1,,1|(1075,581)|
1,14,15,12,100,0,0,22,0,0,0,-1--1--1,,1|(958,581)|
11,15,48,1002,581,6,8,34,3,0,0,1,0,0,0
10,16,application rate to air,1002,616,49,19,40,131,0,0,-1,0,0,0
1,17,19,2,4,0,0,22,0,0,0,-1--1--1,,1|(1175,689)|
1,18,19,3,100,0,0,22,0,0,0,-1--1--1,,1|(1175,840)|
11,19,4588,1175,788,8,6,33,3,0,0,2,0,0,0
10,20,evaporation rate from soil,1109,788,52,19,40,131,0,0,-1,0,0,0
1,21,23,3,4,0,0,22,0,0,0,-1--1--1,,1|(1238,812)|
1,22,23,2,100,0,0,22,0,0,0,-1--1--1,,1|(1238,661)|
11,23,5580,1238,732,8,6,33,3,0,0,4,0,0,0
10,24,precipitation rate to soil,1306,732,54,19,40,131,0,0,-1,0,0,0
1,25,27,4,4,0,0,22,0,0,0,-1--1--1,,1|(1527,945)|
1,26,27,3,100,0,0,22,0,0,0,-1--1--1,,1|(1344,945)|
11,27,5612,1413,945,6,8,34,3,0,0,1,0,0,0
10,28,solution rate,1413,964,39,11,40,3,0,0,-1,0,0,0
1,29,31,5,4,0,0,22,0,0,0,-1--1--1,,1|(1526,541)|
1,30,31,2,100,0,0,22,0,0,0,-1--1--1,,1|(1343,541)|
11,31,5756,1409,541,6,8,34,3,0,0,3,0,0,0
10,32,precipitation rate into oceans,1409,514,54,19,40,3,0,0,-1,0,0,0
12,33,48,2450,589,10,8,0,3,0,0,-1,0,0,0
1,34,36,33,4,0,0,22,0,0,0,-1--1--1,,1|(2399,589)|
1,35,36,6,100,0,0,22,0,0,0,-1--1--1,,1|(2310,589)|
11,36,48,2353,589,6,8,34,3,0,0,1,0,0,0
10,37,fish consumed,2353,608,45,11,40,3,0,0,-1,0,0,0
1,38,40,5,4,0,0,22,0,0,0,-1--1--1,,1|(1709,824)|
1,39,40,6,100,0,0,22,0,0,0,-1--1--1,,1|(2198,824)|
11,40,5660,1935,824,6,8,34,3,0,0,1,0,0,0
10,41,dead fish remaining in oceans,1935,858,61,19,40,131,0,0,-1,0,0,0
1,42,44,5,4,0,0,22,0,0,0,-1--1--1,,1|(1847,587)|
1,43,44,6,100,0,0,22,0,0,0,-1--1--1,,1|(2024,587)|
11,44,5644,1920,587,6,8,34,3,0,0,1,0,0,0
10,45,toxic excretion rate,1920,612,60,11,40,131,0,0,-1,0,0,0
12,46,48,1175,1174,10,8,0,3,0,0,-1,0,0,0
1,47,49,46,4,0,0,22,0,0,0,-1--1--1,,1|(1172,1118)|
1,48,49,3,100,0,0,22,0,0,0,-1--1--1,,1|(1172,1012)|
11,49,48,1172,1064,8,6,33,3,0,0,2,0,0,0
10,50,degradation rate in soil,1106,1064,52,19,40,131,0,0,-1,0,0,0
1,51,53,6,4,0,0,22,0,0,0,-1--1--1,,1|(2198,388)|
1,52,53,5,100,0,0,22,0,0,0,-1--1--1,,1|(1709,388)|
11,53,5788,1940,388,6,8,34,3,0,0,1,0,0,0
10,54,uptake rate in fish,1940,417,55,11,40,131,0,0,-1,0,0,0
1,55,57,5,4,0,0,22,0,0,0,-1--1--1,,1|(1664,658)|
1,56,57,4,100,0,0,22,0,0,0,-1--1--1,,1|(1664,807)|
11,57,5628,1664,720,8,6,33,3,0,0,2,0,0,0
10,58,"run-off rate",1611,720,36,11,40,131,0,0,-1,0,0,0
12,59,48,1663,322,10,8,0,3,0,0,-1,0,0,0
1,60,62,59,4,0,0,22,0,0,0,-1--1--1,,1|(1663,374)|
1,61,62,5,100,0,0,22,0,0,0,-1--1--1,,1|(1663,475)|
11,62,48,1663,425,8,6,33,3,0,0,2,0,0,0
10,63,degradation rate in oceans,1596,425,59,19,40,3,0,0,-1,0,0,0
10,64,ddt on dwellings,626,550,84,41,3,131,0,0,0,0,0,0
1,65,67,2,4,0,0,22,0,0,0,-1--1--1,,1|(1026,535)|
1,66,67,64,100,0,0,22,0,0,0,-1--1--1,,1|(804,535)|
11,67,1452,904,535,6,8,34,3,0,0,3,0,0,0
10,68,evaporation rate from dwelling,904,508,52,19,40,131,0,0,-1,0,0,0
12,69,48,625,689,10,8,0,3,0,0,-1,0,0,0
1,70,72,64,4,0,0,22,0,0,0,-1--1--1,,1|(625,613)|
1,71,72,69,100,0,0,22,0,0,0,-1--1--1,,1|(625,664)|
11,72,48,625,642,8,6,33,3,0,0,2,0,0,0
10,73,ddt application rate to dwellings,551,642,61,19,40,131,0,0,-1,0,0,0
10,74,crop application,858,1079,55,19,8,3,0,0,0,0,0,0
10,75,airborne fraction,875,750,42,19,8,3,0,2,0,0,0,0,0-0-0,0-0-0,|12||128-128-0
1,76,75,16,1,0,0,0,0,64,0,-1--1--1,,1|(913,668)|
1,77,75,11,1,0,0,0,0,64,0,-1--1--1,,1|(880,846)|
10,78,precipitation half life,1409,631,61,19,8,3,0,2,0,0,0,0,0-0-0,0-0-0,|12||128-128-0
1,79,78,31,1,0,0,0,0,64,0,-1--1--1,,1|(1424,583)|
1,80,2,32,1,0,0,0,0,64,0,-1--1--1,,1|(1324,583)|
1,81,2,24,1,0,0,0,0,64,0,-1--1--1,,1|(1304,617)|
1,82,78,24,1,0,0,0,0,64,0,-1--1--1,,1|(1384,675)|
10,83,soil fraction,1472,734,42,19,8,3,0,2,0,0,0,0,0-0-0,0-0-0,|12||128-128-0
1,84,83,32,1,0,0,0,0,64,0,-1--1--1,,1|(1498,617)|
1,85,83,24,1,0,0,0,0,64,0,-1--1--1,,1|(1376,781)|
1,86,3,20,1,0,0,0,0,64,0,-1--1--1,,1|(1093,841)|
10,87,evaporation half life in soil,1053,702,72,19,8,3,0,2,0,0,0,0,0-0-0,0-0-0,|12||128-128-0
1,88,87,20,1,0,0,0,0,64,0,-1--1--1,,1|(1024,764)|
10,89,degradation half life in soil,1031,1162,72,19,8,131,0,2,0,0,0,0,0-0-0,0-0-0,|12||128-128-0
1,90,89,50,1,0,0,0,0,64,0,-1--1--1,,1|(1025,1078)|
1,91,3,50,1,0,0,0,0,64,0,-1--1--1,,1|(1129,992)|
1,92,3,28,1,0,0,0,0,64,0,-1--1--1,,1|(1339,998)|
10,93,solution half life,1477,1073,42,19,8,3,0,2,0,0,0,0,0-0-0,0-0-0,|12||128-128-0
1,94,93,28,1,0,0,0,0,64,0,-1--1--1,,1|(1460,1010)|
10,95,"run-off half life",1521,883,41,19,8,3,0,2,0,0,0,0,0-0-0,0-0-0,|12||128-128-0
1,96,95,58,1,0,0,0,0,64,0,-1--1--1,,1|(1550,761)|
1,97,4,58,1,0,0,0,0,64,0,-1--1--1,,1|(1587,879)|
1,98,5,63,1,0,0,0,0,64,0,-1--1--1,,1|(1567,504)|
10,99,degradation half life in ocean,1444,330,82,19,8,3,0,2,0,0,0,0,0-0-0,0-0-0,|12||128-128-0
1,100,99,63,1,0,0,0,0,64,0,-1--1--1,,1|(1485,399)|
10,101,mass of mixed layer,1961,106,55,19,8,3,0,2,0,0,0,0,0-0-0,0-0-0,|12||128-128-0
10,102,ddt concentration in ocean,1743,209,56,19,8,3,0,0,0,0,0,0
1,103,101,102,1,0,0,0,0,64,0,-1--1--1,,1|(1851,135)|
1,104,5,102,1,0,0,0,0,64,0,-1--1--1,,1|(1684,406)|
10,105,"ocean-pankton concentration factor",2131,111,73,28,8,3,0,2,0,0,0,0,0-0-0,0-0-0,|12||128-128-0
10,106,ddt concentration in pankton,1926,243,63,19,8,3,0,0,0,0,0,0
1,107,106,54,1,0,0,0,0,64,0,-1--1--1,,1|(1956,360)|
10,108,mass of fish,2115,226,55,11,8,3,0,2,0,0,0,0,0-0-0,0-0-0,|12||128-128-0
10,109,ddt concentration in fish,2381,230,56,19,8,3,0,0,0,0,0,0
1,110,6,109,1,0,0,0,0,64,0,-1--1--1,,1|(2310,439)|
1,111,108,109,0,0,0,0,0,64,0,-1--1--1,,1|(2240,227)|
1,112,105,106,1,0,0,0,0,64,0,-1--1--1,,1|(2021,170)|
1,113,102,106,1,0,0,0,0,64,0,-1--1--1,,1|(1862,181)|
1,114,108,54,1,0,0,0,0,64,0,-1--1--1,,1|(2046,295)|
10,115,body weights eaten per year,2142,321,67,19,8,3,0,2,0,0,0,0,0-0-0,0-0-0,|12||128-128-0
1,116,115,54,1,0,0,0,0,64,0,-1--1--1,,1|(2034,390)|
10,117,excretion half life,1892,761,47,19,8,3,0,2,0,0,0,0,0-0-0,0-0-0,|12||128-128-0
10,118,excretion rate from fish,2036,700,44,19,8,3,0,0,0,0,0,0
1,119,117,118,1,0,0,0,0,64,0,-1--1--1,,1|(2001,741)|
1,120,6,118,1,0,0,0,0,64,0,-1--1--1,,1|(2123,646)|
1,121,118,139,1,0,0,0,0,64,0,-1--1--1,,1|(2052,608)|
1,122,118,45,1,0,0,0,0,64,0,-1--1--1,,1|(1965,660)|
10,123,half life of fish,2286,967,54,19,8,3,0,2,0,0,0,0,0-0-0,0-0-0,|12||128-128-0
10,124,deaths of fish,2251,876,42,11,8,3,0,0,0,0,0,0
1,125,123,124,0,0,0,0,0,64,0,-1--1--1,,1|(2269,924)|
1,126,6,124,1,0,0,0,0,64,0,-1--1--1,,1|(2291,717)|
1,127,124,41,1,0,0,0,0,64,0,-1--1--1,,1|(2123,918)|
1,128,124,37,1,0,0,0,0,64,0,-1--1--1,,1|(2358,726)|
10,129,degraded fraction,1820,478,44,19,8,3,0,2,0,0,0,0,0-0-0,0-0-0,|12||128-128-0
1,130,129,45,1,0,0,0,0,64,0,-1--1--1,,1|(1860,546)|
1,131,129,139,1,0,0,0,0,64,0,-1--1--1,,1|(1930,466)|
10,132,consumed fraction,2436,963,47,19,8,3,0,2,0,0,0,0,0-0-0,0-0-0,|12||128-128-0
1,133,132,37,1,0,0,0,0,64,0,-1--1--1,,1|(2470,769)|
1,134,132,41,1,0,0,0,0,64,0,-1--1--1,,1|(2148,1045)|
12,135,48,1897,544,10,8,0,3,0,0,-1,0,0,0
1,136,138,135,4,0,0,22,0,0,0,-1--1--1,,1|(1953,544)|
1,137,138,6,100,0,0,22,0,0,0,-1--1--1,,1|(2067,544)|
11,138,48,2006,544,6,8,34,3,0,0,3,0,0,0
10,139,harmless excretion rate,2006,518,44,19,40,131,0,0,-1,0,0,0
12,140,48,627,327,10,8,0,3,0,0,-1,0,0,0
1,141,143,140,4,0,0,22,0,0,0,-1--1--1,,1|(627,375)|
1,142,143,64,100,0,0,22,0,0,0,-1--1--1,,1|(627,468)|
11,143,48,627,422,8,6,33,3,0,0,2,0,0,0
10,144,degradation rate on dwellings,550,422,62,19,40,131,0,0,-1,0,0,0
10,145,degradation half life in soil,503,290,77,19,8,2,0,3,-1,0,0,0,0-0-255,0-0-0,|12||0-0-255
1,146,145,144,1,0,0,0,0,64,0,-1--1--1,,1|(504,359)|
1,147,64,144,1,0,0,0,0,64,0,-1--1--1,,1|(523,486)|
1,148,64,68,1,0,0,0,0,64,0,-1--1--1,,1|(788,464)|
10,149,crop application rate,778,896,71,24,8,131,0,0,0,0,0,0
1,150,149,16,1,0,0,0,0,64,0,-1--1--1,,1|(768,753)|
1,151,149,11,1,0,0,0,0,64,0,-1--1--1,,1|(835,976)|
1,152,87,68,1,0,0,0,0,64,0,-1--1--1,,1|(1089,619)|
12,153,48,1209,1172,10,8,0,3,0,0,-1,0,0,0
1,154,156,153,4,0,0,22,0,0,0,-1--1--1,,1|(1209,1118)|
1,155,156,3,100,0,0,22,0,0,0,-1--1--1,,1|(1209,1013)|
11,156,48,1209,1066,8,6,33,3,0,0,4,0,0,0
10,157,harvesting,1277,1066,51,11,40,131,0,0,-1,0,0,0
10,158,covered land,711,1140,41,11,8,131,0,0,0,0,0,0
1,159,149,158,1,0,0,0,0,64,0,-1--1--1,,1|(754,1018)|
1,160,74,158,1,0,0,0,0,64,0,-1--1--1,,1|(799,1119)|
10,161,stocked DDT,408,1000,74,42,3,131,0,0,0,0,0,0
12,162,48,170,999,10,8,0,3,0,0,-1,0,0,0
1,163,165,161,4,0,0,22,0,0,0,-1--1--1,,1|(293,999)|
1,164,165,162,100,0,0,22,0,0,0,-1--1--1,,1|(210,999)|
11,165,48,246,999,6,8,34,3,0,0,1,0,0,0
10,166,ddt production,246,1026,54,19,40,131,0,0,-1,0,0,0
12,167,48,674,1004,10,8,0,3,0,0,-1,0,0,0
1,168,170,167,4,0,0,22,0,0,0,-1--1--1,,1|(623,1001)|
1,169,170,161,100,0,0,22,0,0,0,-1--1--1,,1|(526,1001)|
11,170,48,576,1001,6,8,34,3,0,0,1,0,0,0
10,171,ddt application rate,576,1040,53,19,40,131,0,0,-1,0,0,0
1,172,171,149,1,0,0,0,0,64,0,-1--1--1,,1|(653,970)|
10,173,population covered by ddt application,394,567,69,19,8,2,0,3,-1,0,0,0,0-0-255,0-0-0,|12||0-0-255
10,174,ddt required quantity per person per year,327,659,73,28,8,3,0,0,0,0,0,0
1,175,173,73,0,0,0,0,0,64,0,-1--1--1,,1|(465,601)|
1,176,174,73,0,0,0,0,0,64,0,-1--1--1,,1|(438,650)|
10,177,kg per ton,413,748,57,11,8,2,0,3,-1,0,0,0,0-0-255,0-0-0,|12||0-0-255
1,178,177,73,0,0,0,0,0,64,0,-1--1--1,,1|(470,703)|
1,179,73,149,0,0,0,0,0,64,0,-1--1--1,,1|(656,761)|
\\\---/// Sketch information - do not modify anything except names
V300  Do not put anything below this section - it will be ignored
*07. IVM interventions
$192-192-192,0,Times New Roman|12||0-0-0|0-0-0|0-0-255|-1--1--1|-1--1--1|96,96,100,0
12,1,0,987,372,490,97,3,128,0,4,-1,0,0,0,-1--1--1,192-255-255,|12||0-0-0
12,2,0,990,877,491,130,3,128,0,4,-1,0,0,0,0-0-0,255-192-128,|12||0-0-0
12,3,0,989,606,491,130,3,128,0,4,-1,0,0,0,-1--1--1,255-255-128,|12||0-0-0
12,4,0,988,144,490,126,3,128,0,4,-1,0,0,0,-1--1--1,192-255-192,|12||0-0-0
10,5,ddt unit cost,736,775,49,9,8,131,0,8,0,0,0,0,-1--1--1,255-255-0,|10||0-0-0
10,6,non ddt irs unit cost,770,990,42,15,8,131,0,8,0,0,0,0,-1--1--1,255-255-0,|10||0-0-0
10,7,area covered by em,1024,145,76,39,3,131,0,0,0,0,0,0
12,8,48,750,138,10,8,0,3,0,0,-1,0,0,0
1,9,11,7,4,0,0,22,0,0,0,-1--1--1,,1|(903,140)|
1,10,11,8,100,0,0,22,0,0,0,-1--1--1,,1|(803,140)|
11,11,48,853,140,6,8,34,3,0,0,1,0,0,0
10,12,treating areas with em,853,168,50,20,40,131,0,0,-1,0,0,0
12,13,48,1341,146,10,8,0,3,0,0,-1,0,0,0
1,14,16,13,4,0,0,22,0,0,0,-1--1--1,,1|(1272,140)|
1,15,16,7,100,0,0,22,0,0,0,-1--1--1,,1|(1151,140)|
11,16,48,1208,140,6,8,34,3,0,0,1,0,0,0
10,17,em loss of efficacy,1208,167,58,11,40,131,0,0,-1,0,0,0
1,18,7,17,1,0,0,0,0,64,0,-1--1--1,,1|(1113,184)|
10,19,average duration of effectiveness of em interventions,1288,51,77,22,8,131,0,8,0,0,0,0,0-0-0,0-0-0,|10||0-0-0
1,20,19,17,1,0,0,0,0,64,0,-1--1--1,,1|(1273,75)|
10,21,non ddt irs expenditure,796,947,37,19,8,131,0,0,0,0,0,0
10,22,fraction of chemical control expenditure for non ddt irs,597,965,86,19,8,131,0,0,0,0,0,0
1,23,22,21,1,0,0,0,0,64,0,-1--1--1,,1|(646,953)|
10,24,ddt expenditure,769,835,49,11,8,3,0,0,0,0,0,0
10,25,share of irs budget for ddt,592,835,56,15,8,131,0,8,0,0,0,0,0-0-0,128-192-0,|10||0-0-0
1,26,25,24,1,0,0,0,0,64,0,-1--1--1,,1|(677,835)|
10,27,population covered by non ddt irs application,962,919,77,20,8,131,0,0,0,0,0,0
10,28,population covered by ddt application,918,830,71,19,8,3,0,0,0,0,0,0
1,29,24,28,1,0,0,0,0,64,0,-1--1--1,,1|(825,835)|
1,30,5,28,0,0,0,0,0,64,0,-1--1--1,,1|(803,795)|
1,31,21,27,0,0,0,0,0,64,0,-1--1--1,,1|(852,937)|
1,32,6,27,0,0,0,0,0,64,0,-1--1--1,,1|(851,959)|
10,33,population covered by non bednets protective measures,1116,671,98,27,8,131,0,0,0,0,0,0
10,34,non bednets protective measures price per person per year,1257,612,85,22,8,131,0,8,0,0,0,0,0-0-0,255-160-0,|10||0-0-0
1,35,34,33,1,0,0,0,0,64,0,-1--1--1,,1|(1199,624)|
1,36,7,38,1,0,0,0,0,64,0,-1--1--1,,1|(1143,212)|
1,37,25,22,0,0,0,0,0,64,0,-1--1--1,,1|(593,891)|
10,38,total area covered by environmental management,1290,358,91,22,8,131,0,0,0,0,0,0
10,39,initial area covered by em,857,51,52,15,8,131,0,8,0,0,0,0,0-0-0,255-255-0,|10||0-0-0
1,40,39,7,1,0,0,0,0,64,1,-1--1--1,,1|(943,122)|
12,41,0,639,36,139,16,0,4,0,24,-1,0,0,0,0-0-0,0-0-0,|20|BU|255-0-0
IVM INTERVENTIONS
10,42,average bednet effective duration,1156,558,70,15,8,3,0,8,0,0,0,0,-1--1--1,255-128-0,|10||0-0-0
10,43,bednets in households,891,591,60,27,3,131,0,0,0,0,0,0
12,44,48,638,588,10,8,0,3,0,0,-1,0,0,0
1,45,47,43,4,0,0,22,0,0,0,-1--1--1,,1|(789,581)|
1,46,47,44,100,0,0,22,0,0,0,-1--1--1,,1|(691,581)|
11,47,48,741,581,6,8,34,3,0,0,1,0,0,0
10,48,bednets distributed,741,608,59,11,40,3,0,0,-1,0,0,0
12,49,48,1120,590,10,8,0,3,0,0,-1,0,0,0
1,50,52,49,4,0,0,22,0,0,0,-1--1--1,,1|(1081,586)|
1,51,52,43,100,0,0,22,0,0,0,-1--1--1,,1|(995,586)|
11,52,48,1046,586,6,8,34,3,0,0,1,0,0,0
10,53,discarded bednets,1046,610,64,16,40,131,0,0,-1,0,0,0
1,54,42,53,1,0,0,0,0,64,0,-1--1--1,,1|(1112,592)|
1,55,43,53,1,0,0,0,0,64,0,-1--1--1,,1|(1006,569)|
10,56,fraction of protective measures expenditure for bednets,708,695,84,22,8,131,0,8,0,0,0,0,0-0-0,128-192-0,|10||0-0-0
10,57,bednet unit cost,733,533,43,15,8,3,0,8,0,0,0,0,0-0-0,0-0-0,|10||0-0-0
1,58,57,48,0,0,0,0,0,64,0,-1--1--1,,1|(735,565)|
10,59,budget for bednets,585,627,59,11,8,3,0,0,0,0,0,0
1,60,56,59,0,0,0,0,0,64,0,-1--1--1,,1|(642,658)|
1,61,59,48,1,0,0,0,0,64,0,-1--1--1,,1|(644,610)|
10,62,coverage per bednet,1161,491,48,15,8,3,0,8,0,0,0,0,0-0-0,0-0-0,|10||0-0-0
1,63,43,71,1,0,0,0,0,64,0,-1--1--1,,1|(1021,528)|
10,64,budget for non bednets protective measures,918,655,88,28,8,3,0,0,0,0,0,0
1,65,64,33,1,0,0,0,0,64,0,-1--1--1,,1|(1028,670)|
1,66,56,64,0,0,0,0,0,64,0,-1--1--1,,1|(804,676)|
10,67,initial bednets in households,862,524,55,15,8,3,0,8,0,0,0,0,0-0-0,0-0-0,|10||0-0-0
1,68,67,43,1,0,0,0,0,64,1,-1--1--1,,1|(875,557)|
10,69,Time,972,222,26,11,8,2,0,3,-1,0,0,0,0-0-255,0-0-0,|12||0-0-255
10,70,em unit cost,609,117,46,9,8,131,0,8,0,0,0,0,0-0-0,0-0-0,|10||0-0-0
10,71,bednet covered population,1039,527,54,19,8,131,0,0,0,0,0,0
1,72,62,71,1,0,0,0,0,64,0,-1--1--1,,1|(1106,509)|
1,73,86,64,0,17,0,0,0,64,0,-1--1--1,,1|(706,681)|
10,74,time for irs delpoyment,811,890,44,15,8,3,0,8,0,0,0,0,0-0-0,0-0-0,|10||0-0-0
1,75,74,28,0,0,0,0,0,64,0,-1--1--1,,1|(854,865)|
1,76,74,27,0,0,0,0,0,64,0,-1--1--1,,1|(863,899)|
10,77,time for non bednet protective measures implementation,1312,698,76,22,8,131,0,8,0,0,0,0,0-0-0,0-0-0,|10||0-0-0
1,78,77,33,0,0,0,0,0,64,0,-1--1--1,,1|(1231,687)|
10,79,future share of irs budget for ddt,581,779,71,15,8,2,0,10,0,0,0,0,0-0-0,128-192-0,|10||0-0-255
1,80,79,24,0,0,0,0,0,64,0,-1--1--1,,1|(674,807)|
1,81,79,22,1,0,0,0,0,64,0,-1--1--1,,1|(536,871)|
1,82,83,24,0,0,0,0,0,64,0,-1--1--1,,1|(686,856)|
10,83,Time,634,870,26,11,8,2,0,3,-1,0,0,0,0-0-255,0-0-0,|12||0-0-255
1,84,83,22,0,0,0,0,0,64,0,-1--1--1,,1|(619,907)|
10,85,em expenditure,582,355,57,11,8,2,0,3,-1,0,0,0,0-0-255,0-0-0,|12||0-0-255
10,86,bednet expenditure,554,701,42,19,8,2,0,3,-1,0,0,0,0-0-255,0-0-0,|12||0-0-255
10,87,irs expenditure,685,910,55,11,8,2,0,3,-1,0,0,0,0-0-255,0-0-0,|12||0-0-255
1,88,87,24,0,0,0,0,0,64,0,-1--1--1,,1|(721,877)|
1,89,87,21,0,0,0,0,0,64,0,-1--1--1,,1|(731,925)|
1,90,86,59,0,0,0,0,0,64,0,-1--1--1,,1|(567,666)|
1,91,85,95,1,0,0,0,0,64,0,-1--1--1,,1|(691,305)|
10,92,time for em implementation,746,81,60,15,8,3,0,8,-1,0,0,0,0-0-0,0-0-0,|10||0-0-0
1,93,92,12,0,0,0,0,0,64,0,-1--1--1,,1|(790,117)|
10,94,share of em expenditure for infrastructure and household modifications time series,596,203,93,30,8,131,0,8,0,0,0,0,0-0-0,0-0-0,|10||0-0-0
10,95,em expenditure for infrastructure and household modifications,794,229,104,21,8,131,0,0,0,0,0,0
1,96,94,95,1,0,0,0,0,64,0,-1--1--1,,1|(713,201)|
1,97,95,12,0,0,0,0,0,64,0,-1--1--1,,1|(818,203)|
1,98,69,95,1,0,0,0,0,64,0,-1--1--1,,1|(894,231)|
10,99,larviciding expenditure,797,357,43,20,8,131,0,0,0,0,0,0
1,100,85,99,0,0,0,0,0,64,0,-1--1--1,,1|(689,355)|
1,101,95,99,0,0,0,0,0,64,0,-1--1--1,,1|(794,286)|
10,102,larviciding unit cost,807,419,42,15,8,131,0,8,0,0,0,0,0-0-0,0-0-0,|10||0-0-0
10,103,area covered by larviciding,1015,356,60,21,8,131,0,0,0,0,0,0
1,104,99,103,0,0,0,0,0,64,0,-1--1--1,,1|(890,356)|
1,105,102,103,0,0,0,0,0,64,0,-1--1--1,,1|(895,392)|
1,106,103,38,0,0,0,0,0,64,0,-1--1--1,,1|(1130,356)|
1,107,70,12,0,0,0,0,0,64,0,-1--1--1,,1|(720,140)|
10,108,proportion of population covered by non ddt irs,1152,977,80,21,8,131,0,0,0,0,0,0
1,109,27,108,0,0,0,0,0,64,0,-1--1--1,,1|(1048,945)|
10,110,population effectively covered by non ddt irs,1352,957,74,19,8,131,0,0,0,0,0,0
1,111,108,110,0,0,0,0,0,64,0,-1--1--1,,1|(1248,967)|
10,112,proportion of population covered by ddt,1090,772,79,21,8,131,0,0,0,0,0,0
10,113,population effectively covered by ddt,1219,830,70,22,8,131,0,0,0,0,0,0
1,114,28,112,0,0,0,0,0,64,0,-1--1--1,,1|(993,804)|
1,115,112,113,0,0,0,0,0,64,0,-1--1--1,,1|(1146,797)|
10,116,total proportion of population covered by irs,1375,871,81,19,8,131,0,0,0,0,0,0
1,117,113,116,0,0,0,0,0,64,0,-1--1--1,,1|(1288,847)|
1,118,110,116,0,0,0,0,0,64,0,-1--1--1,,1|(1361,920)|
10,119,ddt efficacy,1088,879,58,11,8,3,0,0,0,0,0,0
10,120,max ddt efficacy,917,778,32,15,8,3,0,8,0,0,0,0,0-0-0,0-0-0,|10||0-0-0
1,121,120,119,0,0,0,0,0,64,0,-1--1--1,,1|(999,826)|
1,122,112,119,0,0,0,0,0,64,0,-1--1--1,,1|(1089,823)|
1,123,119,113,0,0,0,0,0,64,0,-1--1--1,,1|(1131,862)|
1,124,120,113,0,0,0,0,0,64,0,-1--1--1,,1|(1042,798)|
10,125,max non ddt efficacy,964,985,48,15,8,3,0,8,0,0,0,0,0-0-0,0-0-0,|10||0-0-0
10,126,non ddt efficacy,1153,911,41,19,8,3,0,0,0,0,0,0
1,127,125,126,0,0,0,0,0,64,0,-1--1--1,,1|(1050,951)|
1,128,108,126,0,0,0,0,0,64,0,-1--1--1,,1|(1152,950)|
1,129,126,110,0,0,0,0,0,64,0,-1--1--1,,1|(1229,927)|
1,130,125,110,0,0,0,0,0,64,0,-1--1--1,,1|(1138,972)|
10,131,total population living in malaria risk areas,1325,782,72,19,8,2,0,3,-1,0,0,0,0-0-255,0-0-0,|12||0-0-255
1,132,131,112,0,0,0,0,0,64,0,-1--1--1,,1|(1217,777)|
1,133,131,108,0,0,0,0,0,64,0,-1--1--1,,1|(1244,873)|
\\\---/// Sketch information - do not modify anything except names
V300  Do not put anything below this section - it will be ignored
*08. Treatment
$192-192-192,0,Times New Roman|12||0-0-0|0-0-0|0-0-255|-1--1--1|-1--1--1|96,96,5,0
12,1,0,160,98,84,16,0,4,0,24,-1,0,0,0,0-0-0,0-0-0,|20|BU|255-0-0
TREATMENT
10,2,effect of efficiently covered population on malaria death rate,1050,176,84,22,8,131,0,12,0,0,0,0,0-0-0,255-160-0,|10||0-0-0
1,3,2,4,1,0,0,0,0,64,0,-1--1--1,,1|(1086,211)|
10,4,effect of treatment coverage on malaria mortality,1142,264,57,29,8,131,0,2,0,0,0,0,0-0-0,0-0-0,|12||128-0-0
10,5,effect of education level on prompt access to formal health care table,778,120,97,22,8,131,0,8,0,0,0,0,0-0-0,0-0-0,|10||0-0-0
10,6,percentage of infected people attended in formal health care services,1029,351,80,28,8,131,0,0,0,0,0,0
10,7,effective pc health expenditure,299,269,66,19,8,2,0,3,-1,0,0,0,0-0-255,0-0-0,|12||0-0-255
10,8,effective health expenditure adjustment time,158,323,66,22,8,2,0,11,-1,0,0,0,0-0-255,0-0-0,|10||0-0-255
10,9,effective total pc health expenditure,447,336,58,19,8,3,0,0,0,0,0,0
1,10,7,9,0,0,0,0,0,64,0,-1--1--1,,1|(366,299)|
10,11,effect of health expenditure on health services coverage,476,218,83,22,8,131,0,8,0,0,0,0,0-0-0,0-0-0,|10||0-0-0
10,12,health services coverage,639,337,46,19,8,3,0,0,0,0,0,0
1,13,11,12,0,0,0,0,0,64,0,-1--1--1,,1|(553,274)|
1,14,9,12,0,0,0,0,0,64,0,-1--1--1,,1|(542,336)|
10,15,relative average years schooling,600,145,55,19,8,2,0,3,-1,0,0,0,0-0-255,0-0-0,|12||0-0-255
10,16,malaria high quality therapies access,816,345,60,19,8,131,0,0,0,0,0,0
1,17,15,30,0,0,0,0,0,64,0,-1--1--1,,1|(682,176)|
1,18,5,30,0,0,0,0,0,64,0,-1--1--1,,1|(787,161)|
1,19,12,16,0,0,0,0,0,64,0,-1--1--1,,1|(713,340)|
1,20,16,6,0,0,0,0,0,64,0,-1--1--1,,1|(905,346)|
10,21,malaria treatment expenditure,83,455,52,28,8,2,0,3,-1,0,0,0,0-0-255,0-0-0,|12||0-0-255
10,22,TOTAL population,151,366,58,11,8,2,0,3,-1,0,0,0,0-0-255,0-0-0,|12||0-0-255
1,23,6,4,0,0,0,0,0,64,0,-1--1--1,,1|(1078,312)|
10,24,malaria treatment expenditure per malaria case,402,459,78,28,8,131,0,0,0,0,0,0
1,25,21,24,0,0,0,0,0,64,0,-1--1--1,,1|(222,456)|
10,26,effect of pc malaria treatment expenditure on access to treatment table,515,549,100,22,8,3,0,8,0,0,0,0,0-0-0,0-0-0,|10||0-0-0
10,27,effect of pc malaria treatment expenditure on access to treatment,655,442,110,28,8,3,0,0,0,0,0,0
1,28,24,27,0,0,0,0,0,64,0,-1--1--1,,1|(505,452)|
1,29,26,27,0,0,0,0,0,64,0,-1--1--1,,1|(574,502)|
10,30,effect of education level on prompt access to formal health care,804,223,108,28,8,3,0,0,0,0,0,0
1,31,30,6,0,0,0,0,0,64,0,-1--1--1,,1|(909,283)|
1,32,27,16,0,0,0,0,0,64,0,-1--1--1,,1|(736,393)|
10,33,total estimated malaria cases,169,551,51,19,8,2,0,3,-1,0,0,0,0-0-255,0-0-0,|12||0-0-255
1,34,33,24,0,0,0,0,0,64,0,-1--1--1,,1|(267,512)|
\\\---/// Sketch information - do not modify anything except names
V300  Do not put anything below this section - it will be ignored
*09. Cost Benefit Accounting
$192-192-192,0,Times New Roman|12||0-0-0|0-0-0|0-0-255|-1--1--1|-1--1--1|96,96,100,0
12,1,0,1156,264,372,256,3,128,0,4,-1,0,0,0,0-0-0,255-192-128,|12||0-0-0
12,2,0,455,264,316,255,3,128,0,4,-1,0,0,0,0-0-0,255-255-128,|12||0-0-0
12,3,0,834,594,695,70,3,128,0,4,-1,0,0,0,0-0-0,192-255-192,|12||0-0-0
12,4,0,1185,900,346,224,3,128,0,4,-1,0,0,0,0-0-0,255-255-128,|12||0-0-0
12,5,0,485,900,346,224,3,128,0,4,-1,0,0,0,0-0-0,255-192-128,|12||0-0-0
10,6,effect of malaria prevalence on productivity,1347,567,51,28,8,131,0,2,0,0,0,0,0-0-0,0-0-0,|12||255-0-0
10,7,working time loss because of malaria,869,636,73,15,8,131,0,8,0,0,0,0,0-0-0,255-160-0,|10||0-0-0
10,8,population fraction affected by malaria symptoms,800,567,90,21,8,131,0,0,0,0,0,0
10,9,asymptomatic infected population,392,567,60,19,8,3,0,0,0,0,0,0
1,10,9,13,1,0,0,0,0,64,0,-1--1--1,,1|(473,567)|
10,11,asymptomatic population fraction,216,567,55,22,8,131,0,8,0,0,0,0,0-0-0,255-160-0,|10||0-0-0
1,12,11,9,1,0,0,0,0,64,0,-1--1--1,,1|(317,569)|
10,13,population affected by malaria symptoms,580,567,71,19,8,131,0,0,0,0,0,0
1,14,13,8,0,0,0,0,0,64,0,-1--1--1,,1|(673,567)|
10,15,population fraction affected by malaria,551,636,60,19,8,3,0,0,0,0,0,0
10,16,malaria infectious and partially immune population,292,636,98,36,8,130,0,3,-1,0,0,0,0-0-255,0-0-0,|12||0-0-255
1,17,16,9,1,0,0,0,0,64,0,-1--1--1,,1|(311,618)|
1,18,16,15,1,0,0,0,0,64,0,-1--1--1,,1|(358,633)|
1,19,16,13,1,0,0,0,0,64,0,-1--1--1,,1|(467,605)|
12,20,0,328,37,130,16,0,4,0,24,-1,0,0,0,0-0-0,0-0-0,|20|BU|255-0-0
COST ACCOUNTING
10,21,environmental management employement,543,893,47,28,8,131,0,0,0,0,0,0
10,22,bednet production and distribution employment,645,761,75,25,8,131,0,0,0,0,0,0
1,23,24,8,0,0,0,0,0,64,0,-1--1--1,,1|(744,611)|
10,24,TOTAL population,714,636,58,11,8,2,0,3,-1,0,0,0,0-0-255,0-0-0,|12||0-0-255
1,25,24,15,0,0,0,0,0,64,0,-1--1--1,,1|(640,636)|
10,26,total funding for malaria control,603,279,50,19,8,131,0,0,0,0,0,0
10,27,malaria treatment expenditure,429,279,55,19,8,131,0,0,0,0,0,0
10,28,malaria prevention expenditure,429,409,58,19,8,131,0,0,0,0,0,0
10,29,em expenditure,1371,181,48,11,8,131,0,0,0,0,0,0
10,30,integrated vector management interventions budget,1427,252,99,21,8,131,0,0,0,0,0,0
10,31,bednet expenditure,1371,344,60,11,8,131,0,0,0,0,0,0
10,32,irs expenditure,1371,426,46,11,8,131,0,0,0,0,0,0
1,33,30,29,1,0,0,0,0,64,0,-1--1--1,,1|(1389,202)|
1,34,30,32,1,0,0,0,0,64,0,-1--1--1,,1|(1456,372)|
10,35,normalized share of ivm budget for irs,1193,429,62,19,8,131,0,0,0,0,0,0
1,36,35,32,1,0,0,0,0,64,0,-1--1--1,,1|(1367,429)|
10,37,normalized share of ivm budget for em,1193,172,62,19,8,131,0,0,0,0,0,0
1,38,37,29,1,0,0,0,0,64,0,-1--1--1,,1|(1280,152)|
1,39,30,31,1,0,0,0,0,64,0,-1--1--1,,1|(1385,325)|
10,40,normalized share of ivm budget for bednet,1216,273,75,19,8,131,0,0,0,0,0,0
1,41,40,31,1,0,0,0,0,64,0,-1--1--1,,1|(1334,296)|
10,42,total percentage of budget requested,853,271,59,19,8,131,0,0,0,0,0,0
10,43,share of ivm budget for irs,957,427,48,19,8,131,0,0,0,0,0,0
10,44,share of ivm budget for em,1020,199,48,19,8,131,0,0,0,0,0,0
10,45,share of ivm budget for bednet,1143,383,57,19,8,131,0,0,0,0,0,0
1,46,44,42,0,0,0,0,0,64,0,-1--1--1,,1|(942,232)|
1,47,45,42,1,0,0,0,0,64,0,-1--1--1,,1|(988,342)|
1,48,43,42,0,0,0,0,0,64,0,-1--1--1,,1|(908,354)|
1,49,42,35,1,0,0,0,0,64,0,-1--1--1,,1|(998,385)|
1,50,42,40,0,0,0,0,0,64,0,-1--1--1,,1|(1019,271)|
1,51,42,37,1,0,0,0,0,64,0,-1--1--1,,1|(985,161)|
1,52,43,35,0,0,0,0,0,64,0,-1--1--1,,1|(1061,427)|
1,53,45,40,0,0,0,0,0,64,0,-1--1--1,,1|(1175,333)|
1,54,44,37,0,0,0,0,0,64,0,-1--1--1,,1|(1092,187)|
10,55,fraction of em expenditure for salaries,270,919,59,22,8,3,0,8,0,0,0,0,0-0-0,0-0-0,|10||0-0-0
10,56,employment per bednet produced,216,737,62,15,8,3,0,8,0,0,0,0,0-0-0,0-0-0,|10||0-0-0
10,57,employment per bednet distributed,224,810,70,15,8,3,0,8,0,0,0,0,0-0-0,0-0-0,|10||0-0-0
10,58,bednet production employment,457,733,60,20,8,131,0,0,0,0,0,0
10,59,bednet distribution employment,465,805,59,20,8,131,0,0,0,0,0,0
1,60,56,58,0,0,0,0,0,64,0,-1--1--1,,1|(330,734)|
1,61,57,59,0,0,0,0,0,64,0,-1--1--1,,1|(343,807)|
1,62,58,22,0,0,0,0,0,64,0,-1--1--1,,1|(536,743)|
1,63,59,22,0,0,0,0,0,64,0,-1--1--1,,1|(540,786)|
10,64,bednets distributed,329,768,39,19,8,2,0,3,-1,0,0,0,0-0-255,0-0-0,|12||0-0-255
1,65,64,58,0,0,0,0,0,64,0,-1--1--1,,1|(375,755)|
1,66,64,59,0,0,0,0,0,64,0,-1--1--1,,1|(380,781)|
10,67,non ddt irs employment,511,1041,57,19,8,3,0,0,0,0,0,0
10,68,non ddt irs expenditure,265,1000,42,19,8,2,0,3,-1,0,0,0,0-0-255,0-0-0,|12||0-0-255
10,69,fraction of non ddt irs expenditure for salaries,252,1076,74,22,8,3,0,8,0,0,0,0,0-0-0,0-0-0,|10||0-0-0
10,70,labor force,518,1098,44,11,8,2,0,3,-1,0,0,0,0-0-255,0-0-0,|12||0-0-255
10,71,real gdp,646,1102,36,11,8,2,0,3,-1,0,0,0,0-0-255,0-0-0,|12||0-0-255
10,72,capital share,773,1094,40,19,8,2,0,3,-1,0,0,0,0-0-255,0-0-0,|12||0-0-255
10,73,theoretical average salary,684,1027,72,19,8,3,0,0,0,0,0,0
1,74,71,73,0,0,0,0,0,64,0,-1--1--1,,1|(659,1074)|
1,75,70,73,0,0,0,0,0,64,0,-1--1--1,,1|(584,1069)|
1,76,72,73,0,0,0,0,0,64,0,-1--1--1,,1|(734,1064)|
1,77,69,67,0,0,0,0,0,64,0,-1--1--1,,1|(383,1057)|
1,78,68,67,0,0,0,0,0,64,0,-1--1--1,,1|(373,1017)|
10,79,average salary in ivm sector,542,972,53,19,8,3,0,0,0,0,0,0
10,80,average salary adjustment factor,721,945,59,22,8,3,0,8,0,0,0,0,0-0-0,0-0-0,|10||0-0-0
1,81,73,79,0,0,0,0,0,64,0,-1--1--1,,1|(619,1002)|
1,82,80,79,0,0,0,0,0,64,0,-1--1--1,,1|(635,957)|
1,83,79,67,0,0,0,0,0,64,0,-1--1--1,,1|(529,1000)|
10,84,ddt on dwellings,978,824,36,19,8,2,0,3,-1,0,0,0,0-0-255,0-0-0,|12||0-0-255
10,85,per capita ddt exposure in kg,1169,822,47,19,8,3,0,0,0,0,0,0
1,86,84,85,0,0,0,0,0,64,0,-1--1--1,,1|(1061,823)|
10,87,kg per ton,1146,737,38,9,8,3,0,8,0,0,0,0,0-0-0,0-0-0,|10||0-0-0
1,88,87,85,0,0,0,0,0,64,0,-1--1--1,,1|(1153,767)|
10,89,indicated effect of ddt on life expectancy,1360,826,89,28,8,3,0,0,0,0,0,0
10,90,years of life expectancy lost per kg of exposure,1374,757,74,22,8,3,0,8,0,0,0,0,0-0-0,0-0-0,|10||0-0-0
1,91,90,89,0,0,0,0,0,64,0,-1--1--1,,1|(1369,781)|
1,92,85,89,0,0,0,0,0,64,0,-1--1--1,,1|(1236,822)|
10,93,time for effect of ddt on life expectancy to appear,1142,939,81,22,8,3,0,8,0,0,0,0,0-0-0,0-0-0,|10||0-0-0
10,94,effect of ddt on life expectancy for exposed population,1363,914,95,28,8,3,0,0,0,0,0,0
10,95,effect of ddt on life expectancy,1388,1016,60,19,8,3,0,0,0,0,0,0
1,96,89,94,0,0,0,0,0,64,0,-1--1--1,,1|(1360,863)|
1,97,93,94,0,0,0,0,0,64,0,-1--1--1,,1|(1238,927)|
1,98,94,95,0,0,0,0,0,64,0,-1--1--1,,1|(1374,962)|
10,99,productivity lost because of malaria,1009,567,61,19,8,131,0,0,0,0,0,0
1,100,7,99,0,0,0,0,0,64,0,-1--1--1,,1|(928,606)|
1,101,8,99,0,0,0,0,0,64,0,-1--1--1,,1|(912,567)|
10,102,initial productivity lost because of malaria,1177,636,73,22,8,3,0,8,0,0,0,0,0-0-0,0-0-0,|10||0-0-0
1,103,99,102,0,0,0,0,0,64,1,-1--1--1,,1|(1082,597)|
1,104,99,6,0,0,0,0,0,64,0,-1--1--1,,1|(1176,567)|
1,105,102,6,0,0,0,0,0,64,0,-1--1--1,,1|(1257,603)|
10,106,maximum ddt coverage,1074,874,42,18,8,131,0,0,0,0,0,0
1,107,106,85,0,0,0,0,0,64,0,-1--1--1,,1|(1113,851)|
10,108,total estimated malaria cases,243,113,51,19,8,2,0,3,-1,0,0,0,0-0-255,0-0-0,|12||0-0-255
10,109,future share of ivm budget for em,929,103,66,15,8,3,0,12,0,0,0,0,0-0-0,128-192-0,|10||0-0-0
10,110,future share of ivm budget for bednet,1071,324,59,22,8,3,0,12,0,0,0,0,0-0-0,128-192-0,|10||0-0-0
10,111,future share of ivm budget for irs,919,498,66,15,8,3,0,12,0,0,0,0,0-0-0,128-192-0,|10||0-0-0
1,112,109,37,1,0,0,0,0,64,0,-1--1--1,,1|(1056,115)|
1,113,109,42,0,0,0,0,0,64,0,-1--1--1,,1|(894,178)|
1,114,110,42,0,0,0,0,0,64,0,-1--1--1,,1|(968,299)|
1,115,110,40,0,0,0,0,0,64,0,-1--1--1,,1|(1138,300)|
1,116,111,42,0,0,0,0,0,64,0,-1--1--1,,1|(888,393)|
1,117,111,35,0,0,0,0,0,64,0,-1--1--1,,1|(1047,465)|
10,118,Time,1102,227,26,11,8,2,0,3,-1,0,0,0,0-0-255,0-0-0,|12||0-0-255
1,119,118,42,0,0,0,0,0,64,0,-1--1--1,,1|(1000,244)|
1,120,118,37,0,0,0,0,0,64,0,-1--1--1,,1|(1134,207)|
1,121,118,40,0,0,0,0,0,64,0,-1--1--1,,1|(1141,242)|
1,122,79,21,1,0,0,0,0,64,0,-1--1--1,,1|(545,916)|
1,123,55,21,0,0,0,0,0,64,0,-1--1--1,,1|(405,906)|
10,124,em expenditure,270,863,57,11,8,2,0,3,-1,0,0,0,0-0-255,0-0-0,|12||0-0-255
1,125,124,21,0,0,0,0,0,64,0,-1--1--1,,1|(404,877)|
10,126,share of total malaria funding for prevention,642,412,74,24,8,131,0,0,0,0,0,0
10,127,perceived total estimated malaria cases,429,176,85,28,8,3,0,0,0,0,0,0
10,128,target malaria treatment coverage,579,116,60,22,8,3,0,12,0,0,0,0,0-0-0,128-192-0,|10||0-0-0
1,129,108,127,0,0,0,0,0,64,0,-1--1--1,,1|(312,136)|
1,130,128,27,0,0,0,0,0,64,0,-1--1--1,,1|(507,193)|
1,131,127,27,0,0,0,0,0,64,0,-1--1--1,,1|(429,225)|
10,132,malaria treatment unit cost,243,211,58,22,8,3,0,8,0,0,0,0,0-0-0,128-192-0,|10||0-0-0
1,133,132,27,0,0,0,0,0,64,0,-1--1--1,,1|(332,243)|
1,134,137,27,0,0,0,0,0,64,0,-1--1--1,,1|(429,321)|
10,135,malaria past prevention expenditure table,243,359,67,22,8,3,0,8,0,0,0,0,0-0-0,128-192-0,|10||0-0-0
1,136,135,28,0,0,0,0,0,64,0,-1--1--1,,1|(333,383)|
10,137,Time,429,341,26,11,8,2,0,3,-1,0,0,0,0-0-255,0-0-0,|12||0-0-255
1,138,137,28,0,0,0,0,0,64,0,-1--1--1,,1|(429,364)|
1,139,28,26,0,0,0,0,0,64,0,-1--1--1,,1|(509,348)|
10,140,malaria treatment expenditure table,603,193,67,22,8,3,0,8,0,0,0,0,0-0-0,0-0-0,|10||0-0-0
1,141,140,27,0,0,0,0,0,64,0,-1--1--1,,1|(519,234)|
1,142,27,26,0,0,0,0,0,64,0,-1--1--1,,1|(511,279)|
1,143,28,126,0,0,0,0,0,64,0,-1--1--1,,1|(520,409)|
1,144,26,126,0,0,0,0,0,64,0,-1--1--1,,1|(619,336)|
10,145,malaria future prevention expenditure table,243,439,67,22,8,3,0,12,0,0,0,0,0-0-0,128-192-0,|10||0-0-0
1,146,145,28,0,0,0,0,0,64,0,-1--1--1,,1|(333,424)|
10,147,future share of irs budget for ddt,1107,500,67,15,8,3,0,12,-1,0,0,0,0-0-0,128-192-0,|10||0-0-255
10,148,malaria prevention expenditure,1459,92,63,19,8,2,0,3,-1,0,0,0,128-128-128,0-0-0,|12||128-128-128
1,149,148,30,0,0,0,0,0,64,0,-1--1--1,,1|(1444,164)|
10,150,Time,1280,367,26,11,8,2,0,3,-1,0,0,0,128-128-128,0-0-0,|12||128-128-128
1,151,150,35,0,0,0,0,0,64,0,-1--1--1,,1|(1247,390)|
10,152,proportion of population covered by ddt,1165,1035,71,28,8,2,0,3,-1,0,0,0,0-0-255,0-0-0,|12||0-0-255
1,153,152,95,0,0,0,0,0,64,0,-1--1--1,,1|(1275,1025)|
10,154,population covered by ddt application,925,886,69,19,8,2,0,3,-1,0,0,0,0-0-255,0-0-0,|12||0-0-255
1,155,154,106,0,0,0,0,0,64,0,-1--1--1,,1|(1006,879)|
\\\---/// Sketch information - do not modify anything except names
V300  Do not put anything below this section - it will be ignored
*10. Indicators
$192-192-192,0,Times New Roman|12||0-0-0|0-0-0|0-0-255|-1--1--1|-1--1--1|96,96,5,0
10,1,total vulnerable population,825,512,54,28,8,3,0,0,0,0,0,0
10,2,vulnerable population fraction,955,562,34,31,8,131,0,0,0,0,0,0
1,3,1,2,0,0,0,0,0,64,0,-1--1--1,,1|(893,537)|
10,4,total population living in malaria risk areas,955,406,69,21,8,131,0,0,0,0,0,0
10,5,population fraction affected by malaria,955,280,60,19,8,3,0,0,-1,0,0,0
10,6,TOTAL population,684,227,58,11,8,2,0,3,-1,0,0,0,0-0-255,0-0-0,|12||0-0-255
1,7,6,5,1,0,0,0,0,0,0,-1--1--1,,1|(878,236)|
10,8,population,684,562,43,11,8,2,0,3,-1,0,0,0,0-0-255,0-0-0,|12||0-0-255
1,9,8,2,0,0,0,0,0,64,0,-1--1--1,,1|(817,562)|
10,10,vulnerable population,684,512,39,19,8,2,0,3,-1,0,0,0,0-0-255,0-0-0,|12||0-0-255
1,11,10,1,0,0,0,0,0,64,0,-1--1--1,,1|(740,512)|
10,12,population living in malaria risk areas,684,406,64,19,8,2,0,3,-1,0,0,0,0-0-255,0-0-0,|12||0-0-255
1,13,12,4,0,0,0,0,0,64,0,-1--1--1,,1|(810,406)|
10,14,malaria infectious and partially immune population,684,280,78,28,8,2,0,3,-1,0,0,0,0-0-255,0-0-0,|12||0-0-255
1,15,14,5,0,0,0,0,0,64,0,-1--1--1,,1|(821,280)|
10,16,total population by region,955,167,52,22,8,131,0,0,0,0,0,0
10,17,population by region,684,167,48,19,8,2,0,3,-1,0,0,0,0-0-255,0-0-0,|12||0-0-255
1,18,17,16,0,0,0,0,0,64,0,-1--1--1,,1|(810,167)|
\\\---/// Sketch information - do not modify anything except names
V300  Do not put anything below this section - it will be ignored
*11. Policies
$192-192-192,0,Times New Roman|12||0-0-0|0-0-0|0-0-255|-1--1--1|-1--1--1|96,96,100,0
10,1,future share of ivm budget for em,145,190,67,22,8,131,0,12,0,0,0,0,0-0-0,128-192-0,|10||0-0-0
10,2,future share of ivm budget for bednet,149,132,67,22,8,131,0,12,0,0,0,0,0-0-0,128-192-0,|10||0-0-0
10,3,future share of ivm budget for irs,146,249,67,22,8,131,0,12,0,0,0,0,0-0-0,128-192-0,|10||0-0-0
10,4,target malaria treatment coverage,149,368,67,22,8,131,0,12,0,0,0,0,0-0-0,128-192-0,|10||0-0-0
10,5,malaria future prevention expenditure table,149,73,67,22,8,131,0,12,0,0,0,0,0-0-0,128-192-0,|10||0-0-0
10,6,future share of irs budget for ddt,149,309,67,22,8,131,0,12,-1,0,0,0,0-0-0,128-192-0,|10||0-0-255
12,7,0,260,22,94,16,0,4,0,24,-1,0,0,0,0-0-0,0-0-0,|20|BU|255-0-0
Policy Variables
12,8,0,992,263,570,257,3,188,0,0,2,0,0,0
total estimated malaria cases,Graph
12,9,0,716,671,296,145,3,188,0,0,1,0,0,0
MalariaExpenditure
12,10,0,1290,670,273,145,3,188,0,0,1,0,0,0
MalariaExpShares
10,11,ddt unit cost,325,311,67,22,8,131,0,12,0,0,0,0,0-0-0,255-128-0,|10||0-0-0
10,12,non ddt irs unit cost,322,255,67,22,8,131,0,12,0,0,0,0,0-0-0,255-128-0,|10||0-0-0
10,13,average bednet effective duration,147,459,67,22,8,131,0,12,0,0,0,0,-1--1--1,128-192-255,|10||0-0-0
10,14,bednet unit cost,327,130,67,22,8,131,0,12,0,0,0,0,0-0-0,255-128-0,|10||0-0-0
10,15,em unit cost,326,191,67,22,8,131,0,12,0,0,0,0,0-0-0,255-128-0,|10||0-0-0
10,16,malaria treatment unit cost,326,370,67,22,8,131,0,12,0,0,0,0,0-0-0,255-128-0,|10||0-0-0
10,17,average duration of effectiveness of em interventions,148,516,69,22,8,131,0,12,0,0,0,0,-1--1--1,128-192-255,|10||0-0-0
10,18,coverage per bednet,150,571,68,20,8,131,0,12,0,0,0,0,-1--1--1,128-192-255,|10||0-0-0
10,19,larviciding unit cost,324,73,67,22,8,131,0,12,0,0,0,0,-1--1--1,255-128-0,|10||0-0-0
10,20,max ddt efficacy,316,458,66,22,8,131,0,12,0,0,0,0,-1--1--1,128-192-255,|10||0-0-0
10,21,max non ddt efficacy,321,515,66,19,8,131,0,12,0,0,0,0,-1--1--1,128-192-255,|10||0-0-0
10,22,Proportional reduction in risk for EM covered population,330,622,84,22,8,3,0,12,0,0,0,0,-1--1--1,128-192-255,|10||0-0-0
10,23,proportional reduction in risk for irs covered population,330,568,86,23,8,131,0,12,0,0,0,0,-1--1--1,128-192-255,|10||0-0-0
10,24,interventions overlapping factor,153,622,72,22,8,131,0,12,0,0,0,0,-1--1--1,128-192-255,|10||0-0-0
///---\\\
:GRAPH births
:TITLE births
:SCALE
:VAR TOTAL births
:VAR total births 0

:GRAPH deaths
:TITLE deaths
:SCALE
:VAR total deaths
:VAR total deaths 0

:GRAPH population
:TITLE population
:SCALE
:VAR TOTAL population
:VAR total population 0

:GRAPH malaria_cases
:TITLE malaria_cases
:X-MAX 2030
:SCALE
:VAR malaria cases 0
:VAR MALARIA cases

:GRAPH malaria_deaths
:TITLE malaria_deaths
:X-MAX 2020
:SCALE
:VAR malaria deaths 0
:VAR MALARIA deaths

:GRAPH reported_vs_estimated_cases
:TITLE reported_vs_estimated_cases
:SCALE
:VAR malaria cases in ssa
:VAR estimated malaria cases in ssa

:GRAPH reported_vs_estimated_deaths
:TITLE reported_vs_estimated_deaths
:SCALE
:VAR malaria deaths in ssa
:VAR estimated malaria deaths in ssa

:GRAPH total_vulnerable_populat
:TITLE total vulnerable population
:SCALE
:VAR total vulnerable population

:GRAPH agricultural_exports_out
:TITLE agricultural export outside SSA
:SCALE
:VAR agricultural export outside SSA
:VAR agricultural export outside SSA
:DATASET *2
:VAR agricultural export outside SSA
:DATASET *3
:VAR agricultural export outside SSA
:DATASET *4

:GRAPH Malaria_Prevention_Expen
:TITLE Malaria Prevention Expenditure
:STACK-FILL 0
:SCALE
:VAR bednet expenditure
:VAR irs expenditure
:VAR em expenditure

:GRAPH MalariaExpShares
:TITLE PreventionExpenditureShares
:STACK-FILL 0
:SCALE
:VAR normalized share of ivm budget for bednet
:Y-MIN 0
:Y-MAX 1
:VAR normalized share of ivm budget for irs
:VAR normalized share of ivm budget for em

:GRAPH MalariaExpenditure
:TITLE MalariaExpenditure
:STACK-FILL 0
:SCALE
:VAR malaria treatment expenditure
:VAR malaria prevention expenditure
:L<%^E!@
1:Data.vdf
9:Test-1
22:$,Dollar,Dollars,$s
22:Day,Days
22:Hour,Hours
22:Month,Months
22:Person,People,Persons
22:Unit,Units
22:Week,Weeks
22:Year,Years
13:Data
18:2025-CurrentMix.vsc
20:2025-Current.lst
15:0,1,0,0,0,0
19:100,3
27:0,
34:0,
4:Time
5:total population
24:1970
25:2050
26:2050
6:AG UNDER 1
6:AGE 0
6:AGE 1
6:AGE 10
6:AGE 2
6:AGE 20
6:AGE 3
6:AGE 4
6:AGE 5
6:central
6:central east
6:female
6:male
6:north east
6:other
6:south east
6:west
